# Supplementary material for: Clustering of HR + /HER2− breast cancer in an Asian cohort is driven by immune phenotypes
Source: Breast Cancer Res. 2024 Apr 22;26:67. doi: 10.1186/s13058-024-01826-5 (PMC11035138; doi:10.1186/s13058-024-01826-5)
Supplement: Supplementary file 2 — Additional file 2. Supplementary Table S1. [file 13058_2024_1826_MOESM2_ESM.xlsx]

## Sheet: clust2vs4
Supplementary Table 1A Differential expression analysis of MyBrCa Cluster 2 vs Cluster 4
Genes	log2 fold change	p value	BH adjusted p value
RPS11P5	4.07176	3.36745e-76	5.28084e-72
PTMAP2	3.76212	1.73832e-75	1.36302e-71
EEF1A1P5	3.8089	7.85989e-73	4.10863e-69
HNRNPA3P6	3.37921	7.06941e-66	2.77156e-62
HNRNPA1P48	2.67816	3.44578e-53	1.08073e-49
RPL26P19	3.63436	9.64903e-53	2.52193e-49
AC004453.1	3.3961	9.50084e-52	2.12846e-48
RPL7AP6	3.1607	1.78344e-49	3.49599e-46
RPL10P16	2.82	6.5254e-49	1.13701e-45
RPL10P9	2.77551	1.52986e-44	2.39913e-41
PTMAP5	2.63513	1.4738e-42	2.10111e-39
RPL4P4	2.70031	3.4002e-37	4.4435e-34
AC073861.1	2.51309	3.75865e-35	4.53409e-32
RPL13AP5	2.7034	4.30841e-35	4.82603e-32
RPL22P1	2.58157	1.90996e-34	1.9968e-31
AC016739.1	2.69212	2.08077e-33	2.03942e-30
RPLP0P6	2.40619	1.2158e-31	1.12154e-28
RPL23AP42	2.24046	1.45864e-30	1.2708e-27
PSMC1P1	2.10328	3.5655e-30	2.94285e-27
RPL39P3	2.3483	7.83085e-30	6.14017e-27
RPL14P1	2.0158	3.77396e-29	2.81825e-26
AC010343.1	2.3608	1.29732e-28	9.24757e-26
RPL18AP3	2.35403	1.3698e-28	9.33965e-26
EEF1B2P3	1.98866	7.0273e-27	4.59175e-24
RAC1P2	1.73296	2.00123e-26	1.25533e-23
RPL15P3	2.28904	1.56963e-25	9.46728e-23
AC136632.1	2.19346	2.08462e-25	1.21078e-22
RPS27AP16	1.88479	6.39987e-22	3.58438e-19
ANXA2P2	1.83794	8.35362e-21	4.51729e-18
HSP90AB3P	1.92519	1.14531e-20	5.9869e-18
AC034236.1	1.81815	6.15353e-20	3.11289e-17
RPL7P1	2.16339	1.1627e-19	5.69795e-17
EIF2S2P4	1.72475	2.94564e-19	1.3998e-16
RPS3AP6	1.65692	4.41054e-19	2.0343e-16
TECRP1	1.87131	7.07317e-19	3.16918e-16
TPI1P1	2.05923	2.28109e-18	9.9367e-16
FTH1P8	1.88588	1.9112e-17	8.10037e-15
RPL24P4	1.76627	1.97486e-17	8.14993e-15
AC007318.1	1.52606	9.02484e-17	3.62891e-14
ITGB1P1	1.49922	2.05751e-16	7.86972e-14
ANK1	-1.83259	6.00921e-16	2.24372e-13
AC099560.2	1.65749	6.5475e-15	2.33359e-12
AC005912.1	1.56257	4.87295e-14	1.66125e-11
AP001324.1	1.53415	1.52293e-13	4.97553e-11

## Sheet: clust6vs8
Supplementary Table 1B Differential expression analysis of MyBrCa Cluster 6 vs Cluster 8
Genes	log2 fold change	p value	BH adjusted p value
METTL7B	2.80511	7.83627e-11	1.22888e-06
AC116533.1	3.21664	7.25115e-10	5.68562e-06
EIF5AL1	2.83121	3.25132e-09	1.27468e-05
IL20RB	2.88865	2.59986e-09	1.27468e-05
AC024293.1	2.90722	4.87359e-09	1.52855e-05
EEF1B2P3	2.79894	1.36605e-08	3.5704e-05
SYT1	2.39283	8.8584e-08	0.000183476
LSAMP	2.91487	9.35981e-08	0.000183476
AL590867.2	2.78126	1.23095e-07	0.000214486
COX6A1P2	2.24258	1.83826e-07	0.000288074
RPS27AP16	2.63313	2.02067e-07	0.000288074
RPL18AP3	2.94161	4.70372e-07	0.000614698
BZW1P2	2.44125	7.57732e-07	0.000848768
AC034236.1	2.77656	7.52544e-07	0.000848768
IGHV1-2	-3.86345	9.16659e-07	0.00089844
RAC1P2	1.89414	8.61358e-07	0.00089844
AC005912.1	2.76044	1.31483e-06	0.00121289
SCGB2A2	2.9716	1.42822e-06	0.0012443
TECRP1	2.6442	1.56643e-06	0.00129288
PTPRH	2.44144	1.66025e-06	0.0013018
IGHV6-1	-2.95891	1.84711e-06	0.00137935
UCHL1	2.31978	3.11863e-06	0.00212636
AGR3	-2.46278	5.07491e-06	0.00318339
PABPC1P4	2.02803	4.92736e-06	0.00318339
SEMA5B	1.78223	8.07141e-06	0.0048683
AL161787.1	2.14862	8.66497e-06	0.00503274
RPL7P1	2.33306	9.4102e-06	0.00527039
DIO1	2.57785	1.06099e-05	0.00573739
RPL10AP6	2.50327	1.22666e-05	0.00641217
AP001324.1	2.28914	1.35216e-05	0.0068402
SCGB1D2	2.71173	1.40162e-05	0.00686881
IGHV3-21	-2.67819	1.52185e-05	0.00723203
RPS23P8	2.11074	1.65946e-05	0.00765401
EEF1A1P11	1.91445	1.71926e-05	0.00770326
MACC1	-1.7889	1.89944e-05	0.00778468
CNFN	1.79579	1.82968e-05	0.00778468
RPLP0P6	1.99755	1.83809e-05	0.00778468
HBB	2.36851	1.93599e-05	0.00778468
SDK2	1.7558	2.10126e-05	0.00823798
CORO6	1.50299	2.38485e-05	0.00890456
FTH1P20	1.94114	2.33742e-05	0.00890456
IGLV1-51	-2.94862	3.6459e-05	0.0127055
IGHV3-7	-2.72041	3.57571e-05	0.0127055
RPS7P11	2.18631	3.59194e-05	0.0127055
CXCL17	-3.19318	3.7712e-05	0.0127447
IGHV3-11	-2.92595	3.9822e-05	0.0127447
RPL13AP5	2.17377	3.94287e-05	0.0127447
L1CAM	2.26313	3.92639e-05	0.0127447
RPL23AP42	2.21347	4.4464e-05	0.0136722
PCDHB9	1.81104	5.37737e-05	0.0157983
PCDHB3	2.03596	5.44006e-05	0.0157983
COLGALT2	-2.00457	6.51405e-05	0.0184525
IGLV1-47	-2.49709	6.85651e-05	0.0188638
CAPN13	-2.44358	7.36846e-05	0.0199228
GAPDHP1	2.39937	7.79531e-05	0.0207197
IGLV3-10	-2.87959	8.32971e-05	0.0217711
ENSG00000205246	1.99108	9.904e-05	0.0250507
PRR4	1.70974	0.00010876	0.0266496
PPIAP22	1.91316	0.00011722	0.0282806
AC007969.1	2.18631	0.000124978	0.0296955
IGHV3-15	-2.3408	0.000128606	0.0298038
RPL10P9	2.0163	0.000129235	0.0298038
CYP3A5	1.71731	0.000157588	0.0353042
DNAH17	1.6904	0.000176958	0.0375008
CYP26B1	1.62406	0.000181088	0.0378198
TNNI2	1.80234	0.000194186	0.0390413
IGHV3-23	-2.46925	0.00020364	0.0399186
ACKR4	1.63371	0.000212548	0.0411503
PGF	1.71766	0.000217005	0.0415008
AC124798.1	1.5996	0.000229401	0.0423231
VWA2	-1.88329	0.000238407	0.0426313
FST	1.61096	0.000236882	0.0426313
IRX4	2.28718	0.000241945	0.0426313
FTH1P8	1.83241	0.000246418	0.0429369
RPS3AP26	1.58925	0.000249175	0.0429402
IGLV2-23	-2.74477	0.000273145	0.0460587
SLC9A3-AS1	1.74009	0.000271683	0.0460587
BPIFB1	-3.75702	0.000335854	0.0538857
EEF1DP1	1.97541	0.000328608	0.0538857
RBP5	2.30055	0.000340179	0.0538857
IGLV8-61	-2.97325	0.000355952	0.0541946
C4orf19	-1.72372	0.000354652	0.0541946
PTHLH	2.08133	0.000348362	0.0541946
IGHV3-72	-2.14741	0.000373557	0.0563281
LIPH	-1.55585	0.00038108	0.0567355
ANGPTL4	1.6394	0.000385742	0.0567355
C2orf40	2.15006	0.000387113	0.0567355
IGHV1-24	-2.41925	0.000391885	0.0569031
OGN	2.05861	0.000409623	0.0589331
ANXA2P2	1.62261	0.000416356	0.0591513
SERPINE1	1.66938	0.000432304	0.0605302
PLA2G4A	-1.56345	0.000439722	0.061024
IGHV3-73	-2.70743	0.000448716	0.0610404
C4A	-1.91697	0.000459302	0.0610404
TMSB4XP8	1.68458	0.000455086	0.0610404
NPM1P27	1.75066	0.000464959	0.061273
MIR193BHG	1.57925	0.000515027	0.0673054
MMP10	2.36514	0.000522556	0.067725
WNK2	-1.50629	0.00052884	0.0679777
IGHV3-49	-2.31717	0.000539721	0.0682573
UQCRFS1P1	1.54139	0.000546042	0.0685043
IGKV1-6	-2.32809	0.000604906	0.0752867
KIAA1211	-1.65604	0.000615898	0.0760513
GASAL1	1.50903	0.000622081	0.0762146
IGKV1-17	-2.59128	0.000626942	0.0762148
IGKV3D-20	-2.20435	0.000670505	0.0784936
CALB2	-1.78309	0.000663425	0.0784936
SLC44A4	-1.6112	0.000670714	0.0784936
IGLV4-69	-2.8037	0.000691413	0.0803165
WNT2B	-1.5967	0.000750378	0.0839788
TMC5	-1.82961	0.000800621	0.0884178
IGLV7-46	-2.30008	0.000823981	0.0903613
LSM12P1	1.58237	0.000869839	0.0940746
GPAT2	1.57314	0.000916172	0.0984069
PCDHGA6	1.67436	0.00102211	0.104763
IGKV1-8	-2.3271	0.00104445	0.105516
CLCA2	2.53142	0.00104732	0.105516
LINC01605	1.6238	0.00107011	0.106212
LGALS2	-1.80786	0.00108575	0.106417
HNRNPCP2	1.59624	0.0011761	0.113151
EEF1B2P6	1.65548	0.0012234	0.115574
ITGA9	-1.57345	0.00127761	0.117755
EMID1	1.67321	0.00126508	0.117755
IGKV4-1	-2.27151	0.00139972	0.125374
IGHG3	-2.06948	0.00144243	0.12708
RPS26	1.63903	0.0014847	0.130073
SCNN1G	1.50684	0.00150822	0.1314
GLYATL1	-2.07367	0.00153041	0.132596
PTGDS	-1.93358	0.00166545	0.138923
PGBD5	-1.55509	0.0016647	0.138923
THRSP	2.35739	0.00168413	0.139118
IGHV3-33	-2.52579	0.00174138	0.141457
MYCN	-1.60792	0.00177283	0.141457
RPL7AP50	1.85821	0.00177701	0.141457
COL11A2	-1.79057	0.00187246	0.143239
DMKN	1.85478	0.00190398	0.144243
LDHAP4	1.85287	0.00204717	0.15215
M1AP	-1.59109	0.00207094	0.153191
TMEM45A	1.52744	0.00209442	0.154201
IGLV2-14	-2.0372	0.0022282	0.158579
IGHV3-74	-2.06563	0.00228308	0.159202
IGKV3-20	-1.99886	0.00244567	0.168215
IGHV3-48	-1.89914	0.0026215	0.174938
ANGPTL1	1.58409	0.00268918	0.178693
CRTAC1	-1.9905	0.00281567	0.18475
IGHV4-39	-1.94316	0.00286074	0.186146
KRT16	1.70138	0.00286607	0.186146
TMEM100	-2.61843	0.00291263	0.187966
IDO1	-2.20066	0.00294429	0.189231
IGHV5-51	-2.16893	0.00323665	0.202534
CPA4	1.91308	0.00324169	0.202534
AC246787.1	1.69591	0.00327532	0.203824
PKP1	1.51012	0.00331843	0.204077
FAM83A	2.32165	0.00334148	0.204692
IGHM	-2.47092	0.00359116	0.2143
IGLV1-44	-2.08481	0.00371232	0.219587
ADTRP	1.67755	0.0039668	0.227866
ADM	1.53663	0.00399583	0.228696
IGHV3-43	-1.97645	0.00404174	0.230482
CSTA	1.5642	0.00422585	0.234169
KRT14	2.07853	0.00436849	0.235418
GRM4	-1.68966	0.0045587	0.238299
REM1	1.63798	0.00505457	0.245405
IGKV1-27	-1.82886	0.00509591	0.245889
CD79B	-1.56519	0.00521068	0.248371
MZB1	-2.05034	0.00544696	0.25595
CCL21	-1.98681	0.0058055	0.261175
EFR3B	-1.96571	0.00583155	0.261175
AL450405.1	1.6868	0.00573896	0.261175
NTRK2	1.54107	0.00605408	0.264802
AC144450.1	-2.29855	0.00674791	0.275563
THSD7B	1.74388	0.00685227	0.275563
NCMAP	-1.50197	0.00690567	0.276262
COL7A1	1.49855	0.00700075	0.278432
TRBV20-1	-1.55772	0.00742896	0.283544
RPL13P12	1.67776	0.00743123	0.283544
CD79A	-1.90368	0.00767736	0.287881
MYOZ1	-1.56569	0.00792497	0.291746
KRT86	-1.66023	0.00809326	0.292439
IGLL5	-1.76934	0.00895158	0.305836
DKK1	-1.63203	0.00915306	0.3083
FLRT3	1.6113	0.0091893	0.3083
ABCA12	1.50049	0.00933521	0.310817
TNNT1	1.73222	0.00955108	0.315326
HES2	1.65106	0.0104063	0.332905
GZMK	-1.50604	0.0106	0.336145
KRT8P45	1.53833	0.0109	0.338484
IGKV1-12	-2.06113	0.0114358	0.344623
HLA-DQA2	-1.5123	0.0114511	0.344623
IGKV1-5	-1.59351	0.0115795	0.34661
NEURL1	1.63725	0.0117999	0.349142
MYBPC1	2.36864	0.0119026	0.349186
IGLC3	-1.85806	0.0126947	0.353127
RPS28P7	1.83758	0.0127237	0.353127
IGHG2	-1.59461	0.0137902	0.362802
OR2I1P	-1.78173	0.0146763	0.365429
SLC2A12	-1.52674	0.0141162	0.365429
IGHV2-70D	-1.94688	0.0148116	0.366394
IGKV3-11	-1.89547	0.0148004	0.366394
GLYATL2	-1.78865	0.0150717	0.369882
CP	-1.55352	0.0155636	0.374096
IGLV3-1	-1.90755	0.0170634	0.387503
NLRP2	-1.5812	0.0191915	0.405401
CYP4F11	2.00157	0.0210756	0.417817
MTND4P12	-1.6929	0.021503	0.419415
TCN1	1.57199	0.022135	0.424353
ZNF683	-1.54146	0.0243916	0.441187
IGLV1-40	-1.66197	0.029902	0.480033
IGLV2-18	-1.71958	0.0347523	0.499893
TMPRSS4	1.70677	0.0370242	0.50227
IGLV3-9	-1.5302	0.0376931	0.506017
CHST8	1.78453	0.0406311	0.513961
IGLC7	-1.67387	0.0422152	0.521315
S100A9	1.61067	0.044338	0.528349
PLPPR3	-1.66487	0.0459302	0.534266

## Sheet: clust2vs7
Supplementary Table 1C Differential expression analysis of MyBrCa Cluster 2 vs Cluster 7
Genes	log2 fold change	p value	BH adjusted p value
TPI1P1	4.99303	2.4e-45	3.76e-41
AC016739.1	4.73959	2.8e-41	1.47e-37
RPS11P5	4.81919	3.87e-39	1.21e-35
FTLP3	4.9822	3.17e-39	1.21e-35
RPL26P19	4.907	2.33e-38	5.23e-35
PPP1R16B	-1.60272	4.37e-36	5.71e-33
RPL7P1	4.49637	9.4e-36	1.05e-32
RPL7AP6	4.3214	1.2e-35	1.11e-32
RASGRP2	-1.5073	2.19e-35	1.81e-32
RIPOR2	-1.81358	2.32e-35	1.82e-32
BHLHE22	-1.61219	3.37e-35	2.4e-32
PRKCB	-1.75999	6.86e-35	4.3e-32
TECRP1	3.97205	1.48e-34	8.32e-32
RPL13AP5	4.1734	1.45e-34	8.32e-32
AC004453.1	4.31529	3.28e-34	1.77e-31
RARRES1	-1.90216	1.8e-32	6.26e-30
RPLP0P6	3.81848	1.96e-32	6.68e-30
PTGDS	-1.97108	5.7e-32	1.79e-29
PTMAP2	3.95964	6.15e-32	1.89e-29
COL4A3	-1.91292	2.39e-31	6.82e-29
RPL39P3	3.71651	3.19e-31	8.81e-29
COL4A4	-1.75681	3.47e-31	9.38e-29
CD1C	-1.96905	6.32e-31	1.68e-28
AC010343.1	3.89699	6.99e-31	1.83e-28
AC136632.1	3.82456	1.58e-30	3.94e-28
CD40LG	-1.77019	2.21e-30	5.43e-28
RPL22P1	3.78955	3.49e-30	8.43e-28
RPL4P4	3.71472	3.97e-30	9.44e-28
FTH1P8	3.79353	4.09e-30	9.57e-28
HSP90AB3P	3.69115	4.61e-30	1.06e-27
IGSF10	-2.09451	2.48e-29	5.12e-27
ANXA2P2	3.50514	2.21e-28	3.85e-26
CLEC10A	-1.93424	3.94e-28	6.57e-26
SLC22A3	-1.8493	5.29e-28	8.73e-26
RPL10P9	3.51404	6.34e-28	1.04e-25
BCL11B	-1.61588	1.17e-27	1.77e-25
SVEP1	-1.53416	1.17e-27	1.77e-25
PSMC1P1	3.20536	1.13e-27	1.77e-25
RPL23AP42	3.30447	1.14e-27	1.77e-25
ITIH5	-1.70161	1.35e-27	2.02e-25
C2orf88	-1.53909	1.75e-27	2.59e-25
EEF1A1P5	3.8041	1.79e-27	2.62e-25
HNRNPA3P6	3.51259	3e-27	4.28e-25
BANK1	-2.17226	3.4e-27	4.78e-25
PPIAP29	3.00694	4.13e-27	5.63e-25
CFP	-1.51784	7.19e-27	9.56e-25
EEF1DP1	2.91103	8.39e-27	1.1e-24
LINC00861	-1.81806	9.5e-27	1.22e-24
INMT	-1.60563	9.43e-27	1.22e-24
TACR1	-2.21145	1.07e-26	1.34e-24
COX6A1P2	2.50456	1.1e-26	1.36e-24
EIF2S2P4	3.14979	1.98e-26	2.4e-24
ADCYAP1R1	-1.62957	2.4e-26	2.87e-24
CCR7	-1.78311	3.11e-26	3.62e-24
AC007318.1	2.9588	3.6e-26	4.12e-24
GVINP1	-1.76252	4.69e-26	5.11e-24
AC099560.2	3.44181	5.13e-26	5.55e-24
PARP15	-1.59853	5.84e-26	6.19e-24
PTGFR	-2.03197	6.85e-26	7.07e-24
RPL18AP3	3.39354	7.35e-26	7.54e-24
RPL10P16	3.40318	8.82e-26	8.98e-24
ABCD2	-1.86183	9e-26	9.1e-24
RPL24P4	3.26596	9.98e-26	9.92e-24
FCER1A	-1.85929	1.19e-25	1.16e-23
PTX3	-2.03208	1.39e-25	1.33e-23
RPL14P1	2.97666	3.59e-25	3.29e-23
BCL11A	-1.79032	4.75e-25	4.21e-23
CD3G	-1.54997	4.78e-25	4.21e-23
BZW1P2	3.18551	4.77e-25	4.21e-23
PRSS12	-1.77203	8.71e-25	7.3e-23
KRT8P45	3.00895	1.11e-24	9.2e-23
CPB1	4.8994	1.38e-24	1.13e-22
PTMAP5	3.06759	2.77e-24	2.14e-22
ABCA8	-1.88872	3.74e-24	2.85e-22
SLAMF6	-1.56068	4.04e-24	3.05e-22
IL7R	-1.66158	4.47e-24	3.35e-22
AC073861.1	3.24998	4.75e-24	3.53e-22
SELL	-1.60109	4.97e-24	3.64e-22
FMO2	-1.73553	5.16e-24	3.76e-22
LIPG	-1.73718	5.31e-24	3.85e-22
NPM1P27	2.95122	8.79e-24	6.18e-22
AC243960.1	-1.5557	8.94e-24	6.26e-22
EIF5AL1	2.96814	1.16e-23	7.84e-22
FAM13C	-1.71128	1.46e-23	9.63e-22
ABI3BP	-1.68365	1.58e-23	1.03e-21
IGF1	-1.64237	1.75e-23	1.13e-21
H2AFJ	1.6579	1.74e-23	1.13e-21
RAC1P2	2.66531	1.77e-23	1.14e-21
FREM1	-1.82381	2.1e-23	1.34e-21
CHRDL1	-2.1919	2.49e-23	1.57e-21
FAM107A	-1.63001	2.65e-23	1.66e-21
BTLA	-1.93419	2.87e-23	1.79e-21
CD79B	-1.63781	3.34e-23	2.05e-21
AC034236.1	2.99391	3.41e-23	2.07e-21
CAVIN2	-1.7112	4.06e-23	2.43e-21
ABCB1	-1.53477	4.38e-23	2.59e-21
ITK	-1.60599	5.74e-23	3.32e-21
EEF1A2	2.63994	5.86e-23	3.38e-21
HSPB6	-1.79836	6.82e-23	3.88e-21
AL365361.1	-1.71868	8.08e-23	4.54e-21
TMEM183B	2.64706	9.06e-23	5.04e-21
MAB21L1	-1.50969	9.82e-23	5.44e-21
ANGPTL1	-1.74094	1.05e-22	5.75e-21
SELP	-1.76094	1.16e-22	6.36e-21
FTH1P16	3.03798	1.26e-22	6.76e-21
RPL15P3	3.15446	1.38e-22	7.34e-21
CD1E	-1.78085	1.72e-22	9.06e-21
CR1	-1.85086	1.92e-22	1.01e-20
ABCA9	-1.54581	3.03e-22	1.57e-20
AC116533.1	2.62468	3.27e-22	1.69e-20
XCR1	-1.59851	3.31e-22	1.7e-20
SLFN12L	-1.5222	3.43e-22	1.75e-20
GIPC2	-1.53196	3.98e-22	2.01e-20
HNRNPA1P48	2.81823	4.89e-22	2.4e-20
SPIB	-1.97196	5.71e-22	2.79e-20
RPS3AP6	2.74191	5.84e-22	2.82e-20
AC024293.1	2.57563	5.93e-22	2.86e-20
IL33	-1.9956	6.59e-22	3.14e-20
THEMIS	-1.70428	7.01e-22	3.33e-20
PDE3B	-1.6288	7.63e-22	3.57e-20
S100B	-1.58962	7.69e-22	3.59e-20
SRP9P1	2.66596	8.59e-22	3.99e-20
ABCA10	-1.77219	9.21e-22	4.25e-20
MMP11	1.73674	1.76e-21	7.79e-20
SYNM	-1.61367	2.55e-21	1.1e-19
PDIA3P1	2.26866	2.65e-21	1.14e-19
AC005912.1	2.8204	3.09e-21	1.31e-19
CD209	-1.58488	4.04e-21	1.71e-19
RPS27AP16	2.86917	4.16e-21	1.76e-19
SAMD5	-1.59347	4.88e-21	2.04e-19
TLR10	-1.69701	5.69e-21	2.34e-19
KCNA3	-1.73097	7.04e-21	2.87e-19
IKZF3	-1.85848	1.34e-20	5.25e-19
EEF1B2P3	2.66185	1.36e-20	5.31e-19
LINC01235	-1.75119	1.81e-20	6.94e-19
RPL3P4	2.67825	1.96e-20	7.49e-19
RPS23P8	2.56884	2.24e-20	8.47e-19
AP001324.1	2.8696	2.4e-20	9.08e-19
SFRP1	-2.13011	2.82e-20	1.05e-18
PLAC8	-1.57823	3.23e-20	1.2e-18
PPP1R14C	-1.89448	3.72e-20	1.36e-18
EOMES	-1.51817	4.05e-20	1.47e-18
RGS11	1.51072	4.35e-20	1.56e-18
FCRLA	-1.87225	4.5e-20	1.6e-18
RSPO3	-1.62366	4.86e-20	1.73e-18
SLC16A7	-1.61441	4.99e-20	1.77e-18
MEOX1	-1.74212	5.34e-20	1.88e-18
CAPN6	-2.17208	7.34e-20	2.52e-18
AC113935.1	2.60033	8.55e-20	2.92e-18
TMEM100	-1.66976	1.05e-19	3.56e-18
ZNF831	-1.62207	1.1e-19	3.71e-18
COL14A1	-1.54378	1.2e-19	3.98e-18
LAX1	-1.50777	1.25e-19	4.13e-18
RELN	-1.96246	1.42e-19	4.69e-18
DNASE1L3	-1.63074	1.72e-19	5.6e-18
ADH1C	-1.84991	2.93e-19	9.35e-18
RPL7P9	2.47672	3.7e-19	1.18e-17
GATA3-AS1	1.98966	5.95e-19	1.82e-17
LAMP3	-1.54421	6.45e-19	1.96e-17
LYVE1	-1.85422	8.4e-19	2.51e-17
FTH1P20	2.38966	1.05e-18	3.06e-17
LSAMP	-1.50011	1.19e-18	3.46e-17
APLN	1.65076	1.21e-18	3.52e-17
SYP	2.49348	1.33e-18	3.85e-17
LPL	-1.65066	1.34e-18	3.86e-17
AL590867.2	2.36969	1.72e-18	4.9e-17
IRF4	-1.5139	1.93e-18	5.49e-17
ACVR1C	-1.98611	2e-18	5.68e-17
TPRG1	2.24487	2.09e-18	5.91e-17
GDF9	-1.87191	2.29e-18	6.44e-17
COL6A6	-1.74194	2.31e-18	6.48e-17
AC026271.1	1.56683	3.01e-18	8.36e-17
TRAT1	-1.69696	3.19e-18	8.79e-17
ATP1A2	-1.87143	3.37e-18	9.25e-17
RHBDL1	1.70699	3.98e-18	1.08e-16
GZMK	-1.54386	5.06e-18	1.36e-16
IGLV7-43	-2.01649	5.26e-18	1.41e-16
RPL6P27	2.25225	6e-18	1.6e-16
SH2D1A	-1.53786	6.76e-18	1.78e-16
POU2AF1	-1.60748	6.85e-18	1.8e-16
ECM1	1.76371	1.23e-17	3.15e-16
MMRN1	-1.78523	1.34e-17	3.4e-16
KCNIP2	-1.66783	1.34e-17	3.4e-16
ACKR1	-1.76925	1.36e-17	3.43e-16
FDCSP	-2.47098	1.39e-17	3.5e-16
OSR1	-1.68088	1.49e-17	3.72e-16
AC116347.1	2.074	1.49e-17	3.72e-16
EIF4EP2	2.29029	1.93e-17	4.71e-16
ENSG00000205246	2.40791	2.14e-17	5.18e-16
TMPRSS6	2.11781	2.37e-17	5.69e-16
GLYATL2	-2.82688	2.78e-17	6.6e-16
STAC2	-2.37628	3.42e-17	8.02e-16
PRR13P5	2.11233	5.08e-17	1.16e-15
CD79A	-1.64453	5.21e-17	1.19e-15
FTH1P2	2.43065	5.29e-17	1.2e-15
TCEA1P2	2.45153	8.65e-17	1.9e-15
FCRL3	-1.76969	1.01e-16	2.18e-15
CD19	-1.85375	1.07e-16	2.29e-15
ITGB1P1	2.36845	1.07e-16	2.29e-15
AGR2	1.60097	2.1e-16	4.34e-15
CADM3	-1.57175	2.15e-16	4.41e-15
RPL10AP6	2.56202	2.63e-16	5.34e-15
LCN12	1.90678	2.88e-16	5.8e-15
TMSB4XP8	2.08388	2.9e-16	5.82e-15
MS4A1	-2.19282	3.28e-16	6.55e-15
BX679664.3	2.09084	3.86e-16	7.62e-15
AC115223.1	2.10559	3.92e-16	7.73e-15
SLITRK6	2.55673	5.23e-16	1.02e-14
GPR171	-1.53393	6.01e-16	1.16e-14
RPL7AP50	2.28861	7.16e-16	1.37e-14
TNXB	-1.66233	7.38e-16	1.4e-14
GLUD2	1.97002	9.54e-16	1.77e-14
ENPP3	-1.90943	9.8e-16	1.82e-14
OGN	-1.55482	1.25e-15	2.28e-14
FTH1P7	2.48479	1.26e-15	2.28e-14
GAPDHP1	2.36012	2.46e-15	4.29e-14
HIST1H1C	1.68166	3.02e-15	5.23e-14
AL161787.1	1.92824	3.52e-15	6.01e-14
RPS3AP26	2.01213	3.54e-15	6.04e-14
JCHAIN	-1.66452	3.96e-15	6.72e-14
CXCL2	-1.62032	4.89e-15	8.18e-14
AC246787.1	1.91219	5.3e-15	8.81e-14
LINC01238	2.19589	5.51e-15	9.12e-14
IGHV3-48	-1.90523	5.96e-15	9.79e-14
PPIAP22	1.8811	7.5e-15	1.22e-13
RPS2P5	1.83538	8.14e-15	1.31e-13
CCDC151	1.63155	8.67e-15	1.39e-13
C7	-1.91359	9.85e-15	1.57e-13
PLIN1	-1.93817	1.03e-14	1.64e-13
IGKV1-16	-1.86396	1.24e-14	1.95e-13
CCL19	-1.77209	1.27e-14	1.98e-13
DNAJC12	1.59731	1.46e-14	2.25e-13
ENTPD8	1.94595	1.46e-14	2.25e-13
COL11A1	1.72901	2.13e-14	3.21e-13
EEF1A1P19	2.04463	2.19e-14	3.29e-13
AC026403.1	1.86143	2.2e-14	3.31e-13
HNRNPCP2	1.86458	2.26e-14	3.39e-13
SCARA5	-1.94786	2.31e-14	3.45e-13
AC007969.1	2.17788	2.34e-14	3.49e-13
TNNT1	2.06303	2.47e-14	3.67e-13
FSIP1	1.5688	2.88e-14	4.23e-13
AC098614.1	1.71716	3.48e-14	5.04e-13
COX6C	1.62411	3.75e-14	5.41e-13
G0S2	-1.50552	4.29e-14	6.14e-13
EEF1B2P6	1.8439	4.4e-14	6.27e-13
ABCC2	-1.63241	5.1e-14	7.2e-13
EEF1A1P6	2.07213	8.69e-14	1.19e-12
C2orf40	-1.54138	8.84e-14	1.21e-12
RPL13P12	2.05853	9.04e-14	1.24e-12
GPD1	-1.94386	9.7e-14	1.32e-12
DHFRP1	1.71419	1.04e-13	1.41e-12
PCOLCE2	-1.64003	1.27e-13	1.68e-12
BTF3L4P2	1.95043	1.34e-13	1.77e-12
BBOX1	-1.78416	2.55e-13	3.22e-12
PLIN4	-1.86353	2.95e-13	3.7e-12
PLA2G2A	-2.11861	3.25e-13	4.03e-12
SOX10	-1.90269	3.58e-13	4.41e-12
ADH1B	-1.97876	4.51e-13	5.47e-12
IGKV1D-16	-1.82228	5.91e-13	7e-12
AC115837.1	1.63591	6.76e-13	7.91e-12
LDHAP4	1.70728	6.75e-13	7.91e-12
IGHV4-34	-1.75507	8.35e-13	9.61e-12
APLP1	1.83765	9.35e-13	1.07e-11
RBP4	-1.64262	1.33e-12	1.49e-11
FCRLB	1.86147	1.4e-12	1.56e-11
IGKV2-30	-1.5164	1.61e-12	1.77e-11
SLC19A3	-1.864	2.06e-12	2.22e-11
KCNH2	1.95891	2.28e-12	2.43e-11
KRT8P33	1.71368	2.4e-12	2.56e-11
APOD	-1.65243	2.43e-12	2.58e-11
AL450405.1	2.16089	4.96e-12	5.04e-11
AGT	1.73501	5.72e-12	5.75e-11
AKR1C2	-1.6182	5.88e-12	5.91e-11
GABRP	-1.67777	6.09e-12	6.11e-11
PLP1	-1.5203	6.19e-12	6.2e-11
CNTD2	1.66087	6.22e-12	6.23e-11
ASPHD1	1.92495	8.45e-12	8.24e-11
RPS7P11	1.77414	8.78e-12	8.54e-11
EIF4BP6	1.57302	1.28e-11	1.22e-10
RDH16	1.83151	1.49e-11	1.4e-10
IGKV4-1	-1.51909	1.69e-11	1.57e-10
IGHV4-39	-1.64053	2.2e-11	2.01e-10
IGKV1-12	-1.62521	2.3e-11	2.09e-10
NEURL1	1.72971	2.42e-11	2.19e-10
CIDEC	-1.98641	2.85e-11	2.55e-10
FAT2	-1.53554	3.09e-11	2.75e-10
SAA1	-1.51915	4.97e-11	4.26e-10
PI16	-1.73236	5.29e-11	4.49e-10
ADIPOQ	-1.95927	9.35e-11	7.55e-10
PLA2G2D	-1.62738	9.87e-11	7.92e-10
CA2	1.82345	1.11e-10	8.84e-10
NELL2	1.67225	1.24e-10	9.77e-10
IGKV1-8	-1.58963	1.37e-10	1.07e-09
SAA2	-1.62379	1.99e-10	1.51e-09
MEGF10	1.59386	2.73e-10	2.02e-09
MUCL1	-2.36258	2.82e-10	2.08e-09
IGHV3-53	-1.59408	4.29e-10	3.02e-09
ALOX15B	-1.80966	5.96e-10	4.1e-09
NKAIN1	1.62435	8.11e-10	5.46e-09
FAM196A	1.99784	9.93e-10	6.56e-09
LCN2	-1.74699	1.01e-09	6.66e-09
IGHV3-20	-1.81954	1.09e-09	7.18e-09
DEFB1	-1.57054	1.13e-09	7.41e-09
IGHV1-18	-1.57226	1.14e-09	7.44e-09
PROM1	-1.70894	1.67e-09	1.07e-08
UNC13A	2.09497	2.36e-09	1.46e-08
IGHV3-73	-1.5706	6.16e-09	3.54e-08
IGHD	-1.63024	7.31e-09	4.14e-08
CLCA2	-2.19519	8.26e-09	4.63e-08
BMPR1B	1.86556	8.71e-09	4.86e-08
S100A8	-1.90565	1.43e-08	7.66e-08
MT1G	1.60851	1.78e-08	9.37e-08
FGF10	1.73648	1.84e-08	9.66e-08
CHST8	1.66716	2.43e-08	1.25e-07
BPIFB1	1.67505	5.37e-08	2.59e-07
CHAD	1.55252	1.13e-07	5.12e-07
MRPS30-DT	1.49897	1.37e-07	6.12e-07
SCGB1D2	2.16334	1.89e-07	8.2e-07
CYP2T1P	1.54659	4.16e-07	1.7e-06
KCNK3	1.54791	7.28e-07	2.86e-06
SYT13	1.66967	2.29e-06	8.2e-06
SCGB2A1	1.60722	6.29e-06	2.08e-05

## Sheet: clust1vs6
Supplementary Table 1D Differential expression analysis of MyBrCa Cluster 1 vs Cluster 6
Genes	log2 fold change	p value	BH adjusted p value
RBP5	-4.76783	6.51557e-29	1.02177e-24
TNFRSF4	-3.24779	3.64459e-27	2.85772e-23
REM1	-3.66961	9.33991e-24	4.88228e-20
HCST	-2.33228	4.00866e-21	1.5716e-17
CFP	-3.1221	5.77088e-20	1.80998e-16
CCDC88B	-1.9194	1.21796e-19	3.18333e-16
LGALS9	-2.00313	1.46807e-19	3.28889e-16
CYBA	-2.01212	1.7109e-19	3.3538e-16
CD7	-2.58904	5.69732e-19	9.92726e-16
VAMP5	-1.88816	6.60364e-19	1.03558e-15
MYL5	-1.74982	7.44159e-19	1.0609e-15
ATOX1	-1.86908	9.62275e-19	1.25753e-15
TNFRSF14	-1.52264	1.77574e-18	2.14209e-15
CDC42EP4	-2.2704	6.36851e-18	6.65807e-15
HACE1	2.01018	2.0185e-17	1.97838e-14
ZDHHC20	2.80205	2.91059e-17	2.68494e-14
NOSIP	-1.56317	4.18214e-17	3.64358e-14
CORO7	-1.72467	6.19726e-17	5.11503e-14
FERMT3	-1.90662	7.73932e-17	6.0684e-14
AC004687.1	-2.77319	9.62239e-17	6.73959e-14
TPGS1	-1.99893	9.59283e-17	6.73959e-14
ATF5	-1.89602	1.03144e-16	6.73959e-14
C19orf24	-1.84709	1.00157e-16	6.73959e-14
C1QA	-1.84688	1.26149e-16	7.9131e-14
AC007620.2	2.46756	1.38642e-16	8.36224e-14
TWF2	-1.58542	1.56604e-16	9.09581e-14
PYCARD	-2.20309	1.88143e-16	9.90079e-14
SIGIRR	-1.86495	1.89404e-16	9.90079e-14
MILR1	-1.66309	1.77429e-16	9.90079e-14
BATF	-1.89964	3.27343e-16	1.55558e-13
PSTPIP1	-1.86378	3.19911e-16	1.55558e-13
MPDZ	1.88242	3.19745e-16	1.55558e-13
ZNF775	-1.59527	3.49577e-16	1.61237e-13
PTPRCAP	-2.64035	4.99911e-16	2.01015e-13
GMFG	-1.79849	4.82376e-16	2.01015e-13
DYNC1LI2	1.91304	4.88067e-16	2.01015e-13
RAB23	2.27476	4.73651e-16	2.01015e-13
SOCS1	-2.09923	7.70318e-16	3.02003e-13
TESC	-2.85261	1.38276e-15	5.16298e-13
LYL1	-1.8868	1.51994e-15	5.49774e-13
BLOC1S1	-1.79647	1.55767e-15	5.49774e-13
ITGB1	1.96033	1.72713e-15	5.64268e-13
NFAT5	1.96802	1.67271e-15	5.64268e-13
EMP3	-1.56338	2.38883e-15	7.64524e-13
RNASET2	-1.58885	2.58796e-15	8.11688e-13
FBXL15	-1.80711	3.62665e-15	1.09372e-12
ABHD14A	-1.56562	3.93728e-15	1.14342e-12
STAC3	-1.65557	4.36098e-15	1.24343e-12
TNFAIP8L2	-1.6598	4.46161e-15	1.24941e-12
IFI35	-1.58942	4.76229e-15	1.2658e-12
UFL1	1.7659	4.74371e-15	1.2658e-12
C12orf57	-2.12351	5.21537e-15	1.34078e-12
GYPC	-1.79778	5.21259e-15	1.34078e-12
TMEM205	-1.93441	5.46375e-15	1.34472e-12
LTN1	1.75805	5.3801e-15	1.34472e-12
FUT7	-2.40401	5.74915e-15	1.38705e-12
DOK2	-1.58085	6.2919e-15	1.49499e-12
ATP5F1D	-1.98238	7.06453e-15	1.65352e-12
PKN2	1.53928	7.55243e-15	1.74172e-12
WAS	-1.63547	7.79997e-15	1.77274e-12
CASP8AP2	1.84413	9.34355e-15	2.09322e-12
NFKBIE	-1.51515	1.04477e-14	2.30763e-12
USP34	2.14501	1.1358e-14	2.40698e-12
COX14	-1.5733	1.18891e-14	2.45323e-12
CCDC85B	-2.16773	1.28623e-14	2.60128e-12
NCF4	-2.16153	1.29384e-14	2.60128e-12
ARHGAP4	-1.62745	1.45458e-14	2.88744e-12
CARD16	-1.55712	1.52757e-14	2.99441e-12
ANKRD36	2.02494	1.64168e-14	3.17837e-12
BBS10	1.6979	1.7001e-14	3.25134e-12
C5orf42	1.50148	1.94638e-14	3.6337e-12
SHPRH	2.20719	2.08377e-14	3.84444e-12
RNF169	1.87865	2.13924e-14	3.85603e-12
RASSF8	1.97792	3.25734e-14	5.79724e-12
RENBP	-2.26437	4.07568e-14	7.10165e-12
ARHGAP5	1.83011	4.2095e-14	7.25421e-12
TSSC4	-1.66215	4.51437e-14	7.61229e-12
ACTL10	-1.75832	6.56738e-14	1.09564e-11
SSFA2	1.72189	7.41081e-14	1.22333e-11
DPY19L4	1.55428	7.53536e-14	1.22782e-11
ZBED6	3.73231	7.59462e-14	1.22782e-11
ZNF770	2.39523	7.69594e-14	1.23151e-11
S1PR4	-2.31924	9.49587e-14	1.45994e-11
C4orf48	-2.27736	1.07268e-13	1.61748e-11
LIMD2	-1.70631	1.14403e-13	1.70864e-11
SNAI3	-1.74981	1.39727e-13	2.04785e-11
NFKB2	-1.56297	1.45381e-13	2.11098e-11
GNGT2	-1.59091	1.53996e-13	2.19543e-11
RASA2	1.66452	1.78885e-13	2.50472e-11
TBC1D10C	-2.06082	1.92588e-13	2.63058e-11
POLR2L	-1.85474	1.96454e-13	2.65585e-11
TMEM86B	-1.77815	2.01712e-13	2.70363e-11
UQCR11	-1.64516	2.04838e-13	2.72226e-11
CD74	-1.55346	2.12012e-13	2.74775e-11
RPS19BP1	-1.56414	2.13968e-13	2.75037e-11
WASHC1	-1.85462	2.3898e-13	2.97635e-11
MYSM1	1.68555	2.42936e-13	2.97635e-11
PPAN	-1.92314	2.64812e-13	3.15733e-11
HLA-DPB1	-1.62359	2.65761e-13	3.15733e-11
MAP4K3	1.62879	2.62403e-13	3.15733e-11
MRPL23	-1.96092	2.89832e-13	3.39191e-11
LRRC40	1.56562	2.95444e-13	3.43196e-11
SMCR8	2.5314	3.06221e-13	3.531e-11
PCED1B-AS1	-1.89597	3.39122e-13	3.88183e-11
MTPN	2.41707	3.71238e-13	4.18832e-11
FKBP2	-1.64283	3.7684e-13	4.22115e-11
BRMS1	-1.55608	4.05844e-13	4.47878e-11
FAM161A	1.78183	4.11276e-13	4.47892e-11
CST7	-1.89326	4.31572e-13	4.66753e-11
SCO2	-1.54446	4.35764e-13	4.68059e-11
SPSB2	-1.50604	4.4131e-13	4.70791e-11
NDUFA13	-2.17587	4.45263e-13	4.71798e-11
NKG7	-2.25705	4.61797e-13	4.82793e-11
HLA-DRB1	-1.78349	4.83021e-13	5.01638e-11
CCDC28B	-1.89371	5.35021e-13	5.51987e-11
LBHD1	-1.73704	5.66659e-13	5.80807e-11
ISG20	-1.70296	5.78887e-13	5.89487e-11
DSG2	1.60652	6.07839e-13	6.07142e-11
ACAP1	-1.78611	7.48984e-13	7.38714e-11
GK5	1.61785	7.8766e-13	7.69028e-11
NDUFB7	-2.01117	8.32866e-13	7.96403e-11
NDUFB8	-1.83965	1.0015e-12	9.29324e-11
PTMS	-1.85448	1.02295e-12	9.43638e-11
C1QB	-1.59915	1.16377e-12	1.05493e-10
RASAL2	1.51467	1.19141e-12	1.06372e-10
SMC4	2.04735	1.19382e-12	1.06372e-10
APOE	-1.8222	1.24298e-12	1.10127e-10
ATP13A3	1.65033	1.39361e-12	1.22093e-10
IL2RG	-1.8766	1.40381e-12	1.22303e-10
MRPL51	-1.72454	1.42279e-12	1.23272e-10
ZNF296	-1.6111	1.43688e-12	1.23809e-10
CDKL5	3.0865	1.48967e-12	1.27656e-10
ANKRD18EP	2.1371	1.67996e-12	1.4164e-10
CRIP1	-1.88025	1.70501e-12	1.42224e-10
GNB4	1.71039	1.74496e-12	1.44786e-10
EGLN2	-1.56107	1.8527e-12	1.52115e-10
NDUFA9	-1.77129	1.98334e-12	1.61154e-10
TRMT1	-1.61784	2.05931e-12	1.65611e-10
SPIN4	2.1966	2.1562e-12	1.71642e-10
TYMP	-1.71194	2.19781e-12	1.74071e-10
RELB	-1.60675	2.21791e-12	1.7478e-10
IRF7	-1.7516	2.35607e-12	1.82009e-10
ZNHIT2	-1.52619	2.44039e-12	1.86684e-10
NEK7	1.67427	2.42918e-12	1.86684e-10
ANKRD36C	2.03291	2.46574e-12	1.87708e-10
PKN1	-1.73909	2.55462e-12	1.92603e-10
TMEM160	-1.99195	2.58739e-12	1.93217e-10
CORO1A	-1.68181	2.7785e-12	2.03609e-10
OXR1	1.56316	2.96952e-12	2.15593e-10
LRP12	1.74863	3.04454e-12	2.20021e-10
TBC1D8B	1.78859	3.0746e-12	2.21173e-10
BIN1	-1.61952	3.18334e-12	2.2795e-10
MKL2	2.066	3.21562e-12	2.28709e-10
LST1	-1.55932	3.26105e-12	2.3036e-10
RASAL3	-1.71982	3.39754e-12	2.36801e-10
PELI1	1.51398	3.89814e-12	2.66946e-10
MIIP	-1.58509	4.09223e-12	2.79019e-10
USP37	1.97878	4.11924e-12	2.79645e-10
MEF2A	1.50636	4.44386e-12	2.96547e-10
IGHA1	-2.68064	4.58025e-12	3.03069e-10
REV3L	1.71554	5.03507e-12	3.29e-10
SLC4A7	1.86563	5.59331e-12	3.5948e-10
PGP	-1.69981	5.69449e-12	3.61542e-10
FZD6	1.51184	5.73973e-12	3.62603e-10
SPRN	-1.67431	7.314e-12	4.39457e-10
AIF1	-1.50577	7.27367e-12	4.39457e-10
TRIQK	2.0167	7.29532e-12	4.39457e-10
ARHGAP29	2.04674	7.8603e-12	4.66914e-10
SENP7	1.57677	7.8933e-12	4.67105e-10
KIDINS220	1.58084	8.11584e-12	4.76677e-10
KIAA0895	1.82876	1.06576e-11	6.05553e-10
DDX6	1.74477	1.09271e-11	6.16777e-10
IGFLR1	-1.50182	1.19658e-11	6.67787e-10
HIF1A	1.56443	1.23464e-11	6.80714e-10
KLHL11	2.23048	1.23711e-11	6.80714e-10
ENSG00000188206	1.78748	1.26087e-11	6.88955e-10
TNFRSF8	-1.97753	1.4688e-11	7.8346e-10
JSRP1	-2.87295	1.54398e-11	8.20771e-10
USP53	1.81941	1.56726e-11	8.3033e-10
REX1BD	-1.60305	1.58961e-11	8.39334e-10
BABAM1	-1.65833	1.6305e-11	8.55166e-10
EIF4EBP1	-1.99556	1.65578e-11	8.62655e-10
C1orf122	-1.70767	1.65388e-11	8.62655e-10
AC108010.1	1.71993	1.80558e-11	9.22314e-10
RARRES3	-1.91505	1.84943e-11	9.38598e-10
ARL2	-1.63484	2.2101e-11	1.09334e-09
PRSS36	-1.61442	2.27811e-11	1.11992e-09
ENSG00000229729	2.01426	2.27414e-11	1.11992e-09
RAB5B	1.78006	2.44428e-11	1.19785e-09
IGHG3	-2.99222	2.82751e-11	1.34775e-09
ATL1	1.61539	2.82376e-11	1.34775e-09
MRPL54	-1.7243	2.89318e-11	1.36709e-09
UBA52	-1.78278	2.92986e-11	1.37563e-09
TSTD2	2.00065	3.14561e-11	1.44238e-09
ANLN	1.73183	3.1862e-11	1.4525e-09
GNLY	-2.33627	3.21365e-11	1.46077e-09
RPL27A	-2.11222	3.37788e-11	1.53098e-09
37135	-1.80409	3.57788e-11	1.61231e-09
CCNE2	2.08649	3.66449e-11	1.63801e-09
CD3D	-2.06328	3.76128e-11	1.6741e-09
KLHL31	1.77965	3.83364e-11	1.69828e-09
CACHD1	1.97805	3.86186e-11	1.70596e-09
TRIR	-1.66172	3.90628e-11	1.71592e-09
CRIM1	1.64977	3.92463e-11	1.71916e-09
NT5C2	1.59312	3.94956e-11	1.72526e-09
SLC25A24	1.59326	4.11883e-11	1.78924e-09
GOLIM4	1.51215	4.18721e-11	1.80315e-09
ROMO1	-1.6141	4.31933e-11	1.84065e-09
EMG1	-1.53791	4.46295e-11	1.88647e-09
SLC12A6	1.84255	4.77249e-11	2.00649e-09
IBA57	-1.56621	5.09309e-11	2.10184e-09
CRISPLD1	2.38713	5.1513e-11	2.12028e-09
TMEM65	1.53107	5.33986e-11	2.18072e-09
JAML	-1.65995	5.36915e-11	2.18699e-09
DOCK9	1.52284	5.57863e-11	2.24895e-09
NDUFB10	-1.64674	5.60202e-11	2.25259e-09
ARL13B	1.57911	6.09542e-11	2.43227e-09
NDUFA3	-1.53399	6.99692e-11	2.7363e-09
IFI27L2	-1.70757	7.15056e-11	2.77562e-09
LAMTOR4	-1.5274	7.74356e-11	2.95461e-09
PTGDS	-2.55152	7.81754e-11	2.9756e-09
LEPR	2.07703	9.20808e-11	3.37386e-09
PLSCR4	2.07834	9.1897e-11	3.37386e-09
GZMM	-2.24121	9.72357e-11	3.52975e-09
GZMH	-2.13586	9.77652e-11	3.54077e-09
TMSB10	-1.54199	1.05159e-10	3.74795e-09
N4BP2	1.58691	1.08763e-10	3.8415e-09
OCLN	1.81387	1.09903e-10	3.87303e-09
JAK3	-1.5255	1.25366e-10	4.31137e-09
ZNF860	2.23244	1.47589e-10	4.92444e-09
SSR4	-1.57055	1.49191e-10	4.95679e-09
EMP1	1.9367	1.70968e-10	5.59732e-09
ZNF358	-1.64676	1.74061e-10	5.68672e-09
MANEA	1.56196	1.91623e-10	6.14527e-09
LAG3	-2.17635	2.00735e-10	6.34662e-09
PRR34-AS1	-1.92447	2.06377e-10	6.48578e-09
PSMB9	-1.55638	2.13023e-10	6.68126e-09
BST2	-1.75019	2.31169e-10	7.16442e-09
ZNF137P	1.6811	2.33074e-10	7.195e-09
ZBTB38	1.62398	2.36228e-10	7.27805e-09
HAGHL	-1.9492	2.38942e-10	7.31854e-09
TMEM163	-2.32342	2.52275e-10	7.59344e-09
ATP5F1E	-1.56951	2.53676e-10	7.62097e-09
GPR75	1.91626	2.61381e-10	7.83744e-09
CCDC137	-1.52929	2.87134e-10	8.49591e-09
C12orf45	-1.50794	2.95899e-10	8.70598e-09
AL021707.6	-1.59699	3.11842e-10	9.07291e-09
TAF2	1.50513	3.31529e-10	9.57467e-09
E2F7	1.91045	3.39572e-10	9.78891e-09
SELENOM	-1.61714	3.66751e-10	1.04381e-08
KLHDC1	1.66169	3.79042e-10	1.07684e-08
APOC1	-1.9979	3.89511e-10	1.10258e-08
TLCD1	-1.85537	4.1524e-10	1.15868e-08
XIST	2.89173	4.36728e-10	1.20577e-08
NCF1B	-1.8389	4.37752e-10	1.20647e-08
STK26	1.56907	4.50783e-10	1.23803e-08
SERPINE3	2.02111	4.67109e-10	1.27081e-08
PRF1	-1.75558	4.7421e-10	1.28217e-08
ITGB8	1.90743	4.80896e-10	1.29355e-08
SMAD1	1.67383	5.04858e-10	1.35337e-08
TRBC2	-1.90396	5.0689e-10	1.35649e-08
EEA1	1.51672	5.12681e-10	1.36965e-08
AC087190.1	2.13584	5.16858e-10	1.37612e-08
SURF2	-1.54653	5.26546e-10	1.39481e-08
LTA	-1.82849	5.33592e-10	1.40635e-08
RDH16	-2.43622	5.46019e-10	1.43188e-08
MRPL21	-1.53457	5.99738e-10	1.56231e-08
PTPN13	1.70199	6.16992e-10	1.59928e-08
MT-TQ	-3.29855	6.77938e-10	1.72869e-08
MCRIP2	-1.68308	7.16837e-10	1.8044e-08
LILRA5	-1.54294	7.19491e-10	1.80818e-08
CRYBG3	2.09547	7.26614e-10	1.81499e-08
ZNF683	-2.19079	8.16652e-10	1.98862e-08
CSTA	-1.65792	8.34987e-10	2.02072e-08
TVP23A	-1.56066	8.4389e-10	2.03912e-08
ACER2	1.94741	8.88576e-10	2.1405e-08
PCDHB3	3.14516	9.0244e-10	2.16724e-08
IGKV1-8	-2.81276	9.36646e-10	2.24595e-08
RAB33A	-1.51764	9.42933e-10	2.25734e-08
NAA38	-1.5763	9.68089e-10	2.30779e-08
F2RL1	1.90593	1.00189e-09	2.3591e-08
ATP5ME	-1.82966	1.04665e-09	2.44613e-08
FAM173A	-1.61719	1.06648e-09	2.47889e-08
ITGA2	1.81569	1.13936e-09	2.6122e-08
DPEP1	-2.33878	1.35657e-09	3.03477e-08
GZMB	-2.06444	1.55777e-09	3.4071e-08
CD52	-1.82873	1.71201e-09	3.72363e-08
IL4I1	-1.7756	1.71436e-09	3.72363e-08
ASAP2	1.87632	1.80989e-09	3.88805e-08
FAT1	1.64308	1.86264e-09	3.9854e-08
SPIB	-3.65916	1.8674e-09	3.98646e-08
CXCL8	3.0641	1.87096e-09	3.98646e-08
SUSD5	2.57195	1.99779e-09	4.19965e-08
TSPAN32	-1.53465	2.04987e-09	4.29187e-08
ANKRD36B	1.70875	2.14115e-09	4.46509e-08
CDCA7L	1.56185	2.18172e-09	4.53762e-08
NDUFA11	-1.66375	2.19623e-09	4.55572e-08
COX4I2	-1.61641	2.20871e-09	4.57555e-08
LCA5	1.74205	2.31809e-09	4.76438e-08
NAPSB	-1.70309	2.38441e-09	4.8815e-08
GADD45GIP1	-1.56328	2.39185e-09	4.885e-08
THBS1	1.72133	2.41713e-09	4.92919e-08
PDCD1	-1.96989	2.46412e-09	4.999e-08
ZNF23	2.02202	2.81637e-09	5.57655e-08
ARSJ	2.06445	2.82782e-09	5.59216e-08
SLC2A12	2.69633	2.84458e-09	5.61822e-08
FRMD6	1.52091	2.9135e-09	5.71834e-08
IL1RAP	1.8201	2.90713e-09	5.71834e-08
CPT1C	-1.7998	2.94566e-09	5.75982e-08
MZT2B	-1.55588	3.49982e-09	6.73426e-08
NAA10	-1.52576	3.66279e-09	7.03058e-08
STARD4-AS1	2.37676	3.76512e-09	7.21817e-08
PTPN7	-1.50284	3.82968e-09	7.3151e-08
CD2	-1.67057	4.09156e-09	7.76801e-08
CD27	-1.79866	4.25436e-09	7.99004e-08
CD109	2.01062	4.54321e-09	8.44155e-08
PITPNB	1.50499	4.57176e-09	8.4745e-08
TMEM47	1.75603	4.66151e-09	8.59011e-08
S100A13	-1.68965	4.67355e-09	8.60218e-08
CXCR3	-1.75514	4.69612e-09	8.63359e-08
MFAP3L	1.84139	4.74506e-09	8.71336e-08
RPS10	-2.03653	4.92493e-09	8.93897e-08
HAMP	-1.76048	4.94116e-09	8.94772e-08
SERINC5	1.60705	5.13805e-09	9.29353e-08
EFR3B	2.73107	5.35853e-09	9.68116e-08
SPOCK2	-2.0355	5.58235e-09	9.97066e-08
ETFB	-1.63187	6.32047e-09	1.11619e-07
AL449212.1	1.58889	6.8641e-09	1.19736e-07
BMPR1B	2.23508	6.98149e-09	1.21379e-07
CNTN1	2.51193	7.5068e-09	1.29507e-07
IL32	-1.69387	7.52697e-09	1.29712e-07
PTGFR	2.53591	7.60604e-09	1.30644e-07
AC073896.4	-1.51285	7.98616e-09	1.36426e-07
SPNS3	-1.69825	8.31572e-09	1.40981e-07
RPL21P28	-1.98767	8.38834e-09	1.41905e-07
FRRS1	1.61011	8.51315e-09	1.43706e-07
SLC26A2	2.18235	8.70095e-09	1.46247e-07
LOX	1.5387	8.75173e-09	1.46943e-07
MT-TC	-2.14642	8.79878e-09	1.47557e-07
SYDE2	1.53563	8.9068e-09	1.4875e-07
ISG15	-1.86692	8.93048e-09	1.48987e-07
FAM83B	1.75054	9.38618e-09	1.55268e-07
NTHL1	-1.59413	9.43859e-09	1.55806e-07
PLCB1	1.9436	9.56931e-09	1.57137e-07
AC010487.1	1.75099	9.74658e-09	1.58819e-07
RAMP1	-2.07887	1.09059e-08	1.74517e-07
AC008870.1	1.94531	1.12065e-08	1.77695e-07
PLOD2	1.58434	1.20452e-08	1.89271e-07
IGF1R	1.7037	1.20589e-08	1.89297e-07
RP2	1.60696	1.26435e-08	1.9788e-07
WARS	-1.5454	1.31555e-08	2.04667e-07
LRRFIP1P1	1.91752	1.31692e-08	2.04678e-07
FTO	1.55476	1.34612e-08	2.08801e-07
SPHK1	-1.70986	1.37847e-08	2.11933e-07
C1QTNF1	-1.71034	1.45051e-08	2.20843e-07
DERL3	-1.82025	1.47223e-08	2.23067e-07
TEAD4	-1.51799	1.47186e-08	2.23067e-07
ECSIT	-1.52137	1.52352e-08	2.2822e-07
MEI1	-1.61941	1.58698e-08	2.36119e-07
AC147067.1	-1.52763	1.59585e-08	2.37215e-07
COPS9	-1.5847	1.6541e-08	2.44483e-07
SIRPG	-1.78475	1.71171e-08	2.52522e-07
RPS21	-1.65352	1.96115e-08	2.83716e-07
HSH2D	-1.57972	1.99278e-08	2.87761e-07
ROR1	1.89949	2.03935e-08	2.92332e-07
HLA-DRB5	-1.87592	2.13818e-08	3.05166e-07
ENSG00000215447	1.62159	2.16449e-08	3.07459e-07
SEMA3C	2.05002	2.21647e-08	3.1286e-07
MZB1	-2.29976	2.26685e-08	3.19109e-07
CD3E	-1.67359	2.30467e-08	3.22983e-07
LILRA4	-2.05928	2.7327e-08	3.7297e-07
IL1R2	-2.29896	2.7951e-08	3.80163e-07
RPS15A	-1.54176	2.80682e-08	3.81096e-07
TGFB2	1.96945	2.9326e-08	3.94756e-07
CPNE8	1.51561	2.95388e-08	3.96939e-07
IGHG2	-2.59163	2.98103e-08	3.99902e-07
TMEM88	-1.77489	2.99671e-08	4.01491e-07
HMCN1	1.95267	3.05147e-08	4.07736e-07
MRPL12	-1.8278	3.46524e-08	4.5097e-07
SPAG4	-1.64364	3.46367e-08	4.5097e-07
SCOC-AS1	-1.51926	3.57457e-08	4.63277e-07
RPL13AP25	-2.45181	3.80134e-08	4.88227e-07
AC012645.1	-1.60871	4.12429e-08	5.23701e-07
FNBP1P1	1.61316	4.27876e-08	5.39819e-07
RPL36	-1.65287	4.46582e-08	5.57587e-07
ADAMTS6	1.50384	4.87358e-08	6.0274e-07
CD79B	-2.00132	4.94405e-08	6.10012e-07
ZFHX4	1.80551	5.48906e-08	6.69358e-07
PLCL1	1.70557	5.94451e-08	7.18195e-07
TM4SF1-AS1	2.645	6.32187e-08	7.5679e-07
AC016596.2	-2.20056	6.56461e-08	7.8108e-07
AC139769.1	2.10608	7.05821e-08	8.31426e-07
COMTD1	-1.5083	7.47864e-08	8.6874e-07
KLF5	1.61007	8.2972e-08	9.52538e-07
RNF152	1.64632	8.614e-08	9.84582e-07
TMEM158	-2.00919	9.01337e-08	1.0213e-06
IGHV1OR15-1	-1.9048	9.12393e-08	1.03233e-06
NDUFS6	-1.55825	9.2118e-08	1.0386e-06
FILIP1	1.7913	9.9748e-08	1.1094e-06
INHBA	1.51196	1.0662e-07	1.17169e-06
AC010615.1	1.80258	1.09308e-07	1.19204e-06
SLC43A1	-1.57958	1.20004e-07	1.2943e-06
ISPD	1.74928	1.20241e-07	1.29596e-06
AC018738.1	-1.68238	1.22695e-07	1.32134e-06
ZNF469	1.82665	1.29046e-07	1.37667e-06
ABCA4	3.03727	1.29723e-07	1.38295e-06
SHISAL2A	-1.71543	1.37397e-07	1.45684e-06
TRGC2	-1.64305	1.4527e-07	1.52485e-06
CCDC39	2.1601	1.56966e-07	1.62263e-06
VN1R83P	2.05593	1.60603e-07	1.65116e-06
MTX3	1.51133	1.64186e-07	1.68505e-06
TRIM2	1.56088	1.6611e-07	1.70035e-06
RAPH1	1.58187	1.74206e-07	1.76707e-06
ZNF711	1.91235	1.75295e-07	1.77354e-06
AC010834.3	1.5007	1.758e-07	1.77635e-06
ENSG00000271721	1.93532	1.78382e-07	1.79665e-06
EEF1B2P6	-2.30109	1.81567e-07	1.82469e-06
COBL	1.78934	1.82164e-07	1.82843e-06
AC026403.1	-2.29355	1.83299e-07	1.83674e-06
SIT1	-1.57647	1.85501e-07	1.85525e-06
FGF13	2.1856	1.87461e-07	1.87246e-06
LGALS2	-1.80597	1.91606e-07	1.90779e-06
LTB	-1.92789	2.01758e-07	1.99117e-06
GPR89B	1.50966	2.04313e-07	2.01258e-06
CTSW	-1.72276	2.16162e-07	2.10811e-06
TRIM9	2.19578	2.1709e-07	2.11454e-06
P2RY1	2.19919	2.17988e-07	2.12065e-06
RANBP3L	2.37036	2.21448e-07	2.14765e-06
ZNF224	1.914	2.22704e-07	2.15716e-06
VGLL3	1.56638	2.27337e-07	2.19256e-06
PLS1	1.70688	2.2929e-07	2.20462e-06
MYLK	1.63066	2.31962e-07	2.22621e-06
MAMDC2	2.29375	2.43103e-07	2.32035e-06
NRIP1	1.58382	2.46839e-07	2.35029e-06
RPL21P16	-2.26125	2.5254e-07	2.40166e-06
SHC4	2.44514	2.60076e-07	2.46139e-06
KIT	2.02426	2.66155e-07	2.50381e-06
PCDHGB7	2.02137	2.6939e-07	2.52817e-06
TTC3P1	2.03057	2.79293e-07	2.60707e-06
ATP6V0D2	2.06341	3.13567e-07	2.87564e-06
TNFRSF18	-1.67278	3.1418e-07	2.87959e-06
EDN1	1.75692	3.18792e-07	2.91675e-06
LINC01614	2.10131	3.28767e-07	2.99751e-06
TSPAN12	1.61895	3.41589e-07	3.10719e-06
KCND2	2.1084	3.51608e-07	3.18356e-06
VMO1	-1.58447	3.52348e-07	3.18842e-06
ZAP70	-1.52546	3.53936e-07	3.19909e-06
HTATSF1P2	1.67467	3.61261e-07	3.25966e-06
PSD3	1.53275	3.98404e-07	3.52583e-06
SHANK2	1.54588	4.23617e-07	3.68655e-06
PRR13P5	-2.64461	4.46337e-07	3.85432e-06
PLD4	-1.6838	4.70842e-07	4.04836e-06
ZDBF2	1.97348	4.7234e-07	4.05654e-06
AC090204.1	-1.78142	5.01034e-07	4.27953e-06
AASS	1.51236	5.04697e-07	4.30378e-06
IGLC3	-2.42893	5.15316e-07	4.3848e-06
CTAGE5	1.75945	5.16952e-07	4.39395e-06
HTR7P1	1.6188	5.55966e-07	4.68242e-06
FAT4	1.81785	5.90666e-07	4.9218e-06
COL10A1	1.91773	6.58945e-07	5.39522e-06
GZMA	-1.57377	7.20881e-07	5.84082e-06
AC083843.3	1.55838	7.77446e-07	6.2351e-06
NHSL2	1.87793	7.93013e-07	6.33844e-06
MT-TE	-1.7213	8.80825e-07	6.92107e-06
HNRNPCP2	2.12772	9.02728e-07	7.07475e-06
LRRC37A6P	2.03416	9.39204e-07	7.31674e-06
PCDHGC3	1.80502	9.59588e-07	7.45026e-06
SLC38A5	-1.83377	9.71835e-07	7.52237e-06
AC138932.1	1.89344	9.72809e-07	7.52619e-06
PCDHB12	1.78071	1.00617e-06	7.73093e-06
MPPED2	2.40205	1.00893e-06	7.74833e-06
SERPINB5	1.90357	1.04256e-06	7.97148e-06
Z83843.1	1.65118	1.05273e-06	8.02965e-06
PRR7	-1.53618	1.06673e-06	8.13242e-06
ANGPT1	2.14588	1.23816e-06	9.26375e-06
TF	2.83425	1.2525e-06	9.35766e-06
KLHDC7B	-2.30755	1.34346e-06	9.93782e-06
SORBS2	1.67576	1.36697e-06	1.00926e-05
PDE3A	1.53732	1.36844e-06	1.00988e-05
EBF2	1.79726	1.38542e-06	1.02001e-05
PCDHB14	1.63792	1.51862e-06	1.10254e-05
TPSB2	-2.16266	1.55062e-06	1.12214e-05
MYBL1	1.7816	1.59876e-06	1.15325e-05
SMIM5	-1.55505	1.60279e-06	1.1551e-05
IGHM	-2.41804	1.67478e-06	1.19762e-05
MMP16	2.08693	1.68204e-06	1.20227e-05
CLDN8	2.65639	1.71305e-06	1.22221e-05
SYNC	1.6173	1.7789e-06	1.25888e-05
APBA1	1.50225	1.84627e-06	1.29777e-05
AC004585.1	-1.64152	1.90985e-06	1.33468e-05
ITIH3	-1.66909	2.34865e-06	1.59859e-05
HLA-G	-1.82252	2.35195e-06	1.60014e-05
TATDN2P2	1.83156	2.40871e-06	1.63309e-05
MT-TS2	-1.96062	2.42818e-06	1.64487e-05
SRGAP2C	1.87482	2.48584e-06	1.67958e-05
DGKI	1.60236	2.57628e-06	1.72802e-05
KLRA1P	1.62351	2.65618e-06	1.77478e-05
PDE1C	2.15437	2.67184e-06	1.78297e-05
PLAC8	-1.51945	2.89315e-06	1.91531e-05
C3orf70	1.9047	2.93225e-06	1.93822e-05
MORN3	-1.81612	2.9468e-06	1.94494e-05
KLHL13	1.68859	3.00654e-06	1.98103e-05
IGHA2	-2.07026	3.01269e-06	1.98425e-05
PCDHGB2	2.07683	3.04236e-06	1.99959e-05
MT-TY	-1.54282	3.05591e-06	2.00681e-05
CYP51A1	1.76826	3.14138e-06	2.05177e-05
BATF2	-1.63084	3.15487e-06	2.05973e-05
RPL18A	-1.54681	3.26335e-06	2.12613e-05
PABPC5	1.80025	3.52445e-06	2.2689e-05
AC115837.1	1.85674	3.60822e-06	2.31428e-05
LGR4	1.70167	3.67806e-06	2.35523e-05
EPHA3	1.67087	3.72687e-06	2.38064e-05
TSPAN2	1.56282	4.04793e-06	2.55143e-05
RPL39	-1.63958	4.11667e-06	2.59059e-05
ITGA10	1.87352	4.15528e-06	2.60861e-05
NIPAL1	1.5946	4.1669e-06	2.61486e-05
PCSK6	1.52297	4.82648e-06	2.96238e-05
RPS15AP1	-1.6687	4.90688e-06	3.00375e-05
ARHGAP20	1.64044	5.15359e-06	3.13737e-05
PCDHGA6	1.69746	5.40102e-06	3.26141e-05
PCDHGA12	1.64701	5.62618e-06	3.37915e-05
TMEM100	2.36813	5.65681e-06	3.39625e-05
MBNL1-AS1	1.55852	5.87211e-06	3.50538e-05
GLRB	1.63104	6.07771e-06	3.60889e-05
IGHV1-2	-2.63836	6.35899e-06	3.74893e-05
PXDNL	2.04433	6.4193e-06	3.77881e-05
IGHG4	-2.45267	6.46196e-06	3.80107e-05
BHMT2	1.8744	6.47302e-06	3.80531e-05
CD24P4	1.63378	6.64996e-06	3.88977e-05
IGLC2	-2.19663	6.80041e-06	3.96446e-05
MAFG-AS1	-1.51557	7.19668e-06	4.16451e-05
PLA2G2D	-1.95317	7.24956e-06	4.18797e-05
GPR143	-2.12854	7.28099e-06	4.2009e-05
TMEM108	1.91354	7.72195e-06	4.42116e-05
P2RX5	-1.67307	8.56136e-06	4.83991e-05
MEIS3P1	1.56655	8.99851e-06	5.03801e-05
EXTL1	2.64172	9.67305e-06	5.36508e-05
NCR3LG1	1.75122	9.93865e-06	5.48409e-05
PREX2	1.63327	1.01027e-05	5.56275e-05
ADAMTS3	1.57107	1.02461e-05	5.63196e-05
ADAMTS16	2.42839	1.07134e-05	5.86414e-05
RSPO3	-1.63174	1.16644e-05	6.3076e-05
CCL28	2.18973	1.18578e-05	6.39016e-05
ITGB1P1	1.69948	1.22655e-05	6.58724e-05
PTGS2	2.02547	1.2663e-05	6.76137e-05
AC113191.1	1.5946	1.34611e-05	7.12923e-05
PI15	2.37753	1.35797e-05	7.18238e-05
EDIL3	1.6507	1.37742e-05	7.2705e-05
ABCC2	1.89086	1.46498e-05	7.66305e-05
FAM13C	1.8771	1.49814e-05	7.80006e-05
BX322639.1	1.59597	1.54848e-05	8.03282e-05
P2RX1	-1.59715	1.54932e-05	8.03455e-05
IGHV2-5	-2.42375	1.64118e-05	8.45499e-05
GRM4	-2.11453	1.67087e-05	8.57414e-05
DHFRP1	1.85246	1.72117e-05	8.79485e-05
SHISAL1	1.89319	1.7268e-05	8.82074e-05
AC144450.1	3.63518	1.73216e-05	8.84098e-05
TNC	1.69016	1.75499e-05	8.93854e-05
IGLV3-10	-2.13447	1.78988e-05	9.09784e-05
DKK2	1.55977	1.79492e-05	9.1182e-05
FBXO2	-1.57463	1.8198e-05	9.22665e-05
AC140134.1	1.76182	1.90285e-05	9.5796e-05
MORF4L1P1	1.53382	1.94611e-05	9.7629e-05
AC007731.2	1.64013	2.02834e-05	0.000101043
RNF128	1.9725	2.05123e-05	0.000101989
RERG	1.79917	2.06883e-05	0.000102732
SOX6	1.70241	2.10212e-05	0.000104214
RPS26	-1.67145	2.13687e-05	0.000105644
NOS1AP	1.52624	2.1499e-05	0.000106188
HEY2	1.99463	2.20845e-05	0.000108703
TTYH1	2.28291	2.61486e-05	0.000126095
PRKAA2	1.73639	2.6737e-05	0.00012838
BTF3L4P2	1.89945	2.71285e-05	0.000130138
FOXF2	1.64597	2.77074e-05	0.000132553
COL8A1	1.53589	2.85273e-05	0.000135818
AARD	1.91699	2.8951e-05	0.000137537
LINC01235	2.02254	2.9323e-05	0.000138815
IGLV2-23	-2.02623	2.99773e-05	0.00014147
AHRR	1.5197	3.2117e-05	0.000150346
RPS28P7	-2.46074	3.25628e-05	0.000152115
ADTRP	-1.84232	3.32901e-05	0.000155235
PALM2	1.67324	3.4678e-05	0.000160846
CD79A	-1.78367	3.55957e-05	0.000164664
LSM12P1	1.69134	3.77197e-05	0.000173568
TPPP	1.52387	3.80351e-05	0.000174814
IGKV2-28	-2.42081	3.91419e-05	0.000179271
VSNL1	1.63717	4.1473e-05	0.000188516
EEF1A1P19	1.71259	5.04984e-05	0.000223201
ASPHD1	-1.81923	5.13558e-05	0.000226543
CST6	-1.77295	5.16775e-05	0.00022761
COL21A1	1.56162	5.16538e-05	0.00022761
TFF3	-2.00291	5.69482e-05	0.000248625
CHST8	-2.50952	6.62873e-05	0.000283711
IGKV3-11	-1.99444	6.93442e-05	0.000294703
FMO2	1.62372	7.14845e-05	0.000303224
PTX3	1.93117	7.42839e-05	0.000313572
IDO1	-1.80333	7.46141e-05	0.000314712
PLN	1.6349	7.81941e-05	0.000327609
TPSAB1	-1.72765	7.9242e-05	0.000331556
FHL5	1.58255	8.24668e-05	0.000342854
FYB1	1.55505	8.63014e-05	0.000356716
PCDHB4	1.60214	8.98529e-05	0.000369157
AC126755.1	1.75171	9.06204e-05	0.000371921
IGKV2D-29	-2.09457	9.11489e-05	0.000373632
ID4	1.58956	9.29261e-05	0.000379596
AC116533.1	-1.94894	9.99884e-05	0.000404754
IGLV3-1	-2.0619	0.000109629	0.000438012
BAIAP2L2	-1.66621	0.00011017	0.000439613
SEMA6D	1.51641	0.000125478	0.0004928
CP	2.06586	0.000126511	0.000496357
RF00100	-1.65019	0.000128019	0.000501399
MEGF10	1.72787	0.000132529	0.000515201
CA8	2.06343	0.000141158	0.000544026
EIF4EP2	1.97811	0.000143875	0.000553273
AC099336.2	-1.7623	0.000147412	0.000565213
POF1B	1.97976	0.000154336	0.000588736
CCT8P1	1.52292	0.000155388	0.000591373
EEF1A1P6	1.65636	0.00016339	0.000618013
MICU3	1.50489	0.000163802	0.000619271
RYR2	1.77559	0.000169635	0.000639167
NPY1R	1.83216	0.000178312	0.000666895
AC246787.1	-1.59991	0.000188559	0.000698389
SLC24A2	1.69801	0.000197688	0.000728419
ADGRV1	1.80829	0.000205573	0.000754424
CYP21A1P	-2.10499	0.00020827	0.000762749
GPX2	-1.64369	0.000215633	0.000786956
PRG4	1.7182	0.000216366	0.000789014
PCSK1N	-1.88632	0.000221565	0.000805742
AC007681.1	1.54156	0.000234345	0.000847361
AF186192.2	1.78916	0.000245866	0.000883112
CD19	-1.81159	0.000266685	0.000944904
EMID1	-1.51536	0.000285294	0.00100336
EGF	1.73074	0.000318811	0.00110709
PCDHB7	1.8019	0.000320193	0.0011109
IGLV7-46	-1.58446	0.000320274	0.00111093
NCMAP	1.71717	0.000322155	0.001116
RALGAPA1P1	1.79218	0.000326314	0.0011274
HLA-DRB6	-1.53776	0.000336313	0.00115888
IGKV3-15	-1.79575	0.000386554	0.00130645
ELOVL2	1.67011	0.000401734	0.0013499
RPL13P12	-1.8177	0.000419838	0.00140232
LONRF2	1.82468	0.000420058	0.00140276
CRISP3	2.79861	0.000434904	0.00144526
LDHAP4	1.59428	0.000435628	0.00144705
AC007969.1	-1.82553	0.000452043	0.00149409
SULT1C4	1.55067	0.000458253	0.00151195
IGHG1	-2.214	0.000461683	0.00152155
ADGRG2	1.77595	0.000479276	0.00156976
EHF	1.54662	0.000496594	0.00161754
MMP13	1.64904	0.00049702	0.00161828
CRLF1	1.78241	0.00051371	0.00166653
CLDN11	-1.55016	0.000514777	0.00166896
CCL13	-1.50111	0.000534939	0.00172292
PDE11A	1.72109	0.000555814	0.0017832
PTMAP2	1.68895	0.000584669	0.00186395
KRT81	2.41	0.000627987	0.0019871
SHISA6	1.84763	0.000663607	0.00208425
CCL19	-1.73576	0.000691467	0.00215621
BCL2A1	-1.53183	0.000705472	0.00219508
IGKV2-30	-1.78076	0.000730532	0.00226362
CCL21	-1.70206	0.000796825	0.00244297
HERC2P3	1.73845	0.000799494	0.00244876
IGLV3-9	-2.02411	0.000837785	0.00254763
BMP7	-1.71855	0.000837753	0.00254763
ESRRG	1.6693	0.000864028	0.00260872
PIK3C2G	1.78676	0.000938096	0.00280588
ACKR1	-1.56085	0.000954582	0.00284867
IGHV3-33	-1.91473	0.000976709	0.00290571
CASQ2	1.63019	0.00102692	0.0030328
APCDD1L	1.72981	0.00107432	0.00315141
TUBB2B	-1.66269	0.00116564	0.00337791
SNORC	1.92006	0.00130573	0.00373441
IGHD	-1.74134	0.00130698	0.00373674
IGLV1-40	-1.58495	0.00135387	0.00385254
ATP13A4	1.68669	0.00138199	0.00391763
ACSL6	1.61536	0.00149543	0.004199
PRND	1.53404	0.00155803	0.00435216
GAPDHP1	-1.80394	0.00163599	0.00453439
IGHV1-46	-1.58522	0.00174156	0.00478639
IGLV4-69	-1.82129	0.00174398	0.0047922
RPL3P4	-1.6926	0.00178672	0.00489078
DMKN	-1.6006	0.00184136	0.00502423
STMND1	1.90944	0.00185453	0.00505523
CYP4F22	-1.59057	0.00192626	0.0052172
AP001324.1	-1.7067	0.00192988	0.00522431
AC010329.1	1.52066	0.00215167	0.00574438
IGLV1-51	-1.53472	0.00228071	0.00603937
RPL7P9	-1.53796	0.00249931	0.00654
ITIH6	1.94276	0.00307176	0.00782638
AC005912.1	-1.67475	0.003318	0.00836137
RPL7AP50	-1.54187	0.00332937	0.00838599
TECRP1	-1.69668	0.0035067	0.00877346
SYT13	1.70063	0.00384698	0.00950652
ZG16B	1.61161	0.00413318	0.0100948
IGHV4-31	-1.79341	0.00447924	0.0108233
AZGP1	1.52119	0.00452256	0.0109146
IGKV1-39	-1.71373	0.00483066	0.011555
RPL18AP3	-1.73914	0.00508875	0.0120857
SERPINA5	1.69296	0.00514922	0.0122099
FLRT3	1.70332	0.00544678	0.012833
IGHV1-3	1.53144	0.00572691	0.0133944
IGHV2-70D	-1.76133	0.00614258	0.0142328
NEURL1	-1.55621	0.0083401	0.0185781
FAM83A	-1.52548	0.0084041	0.0187073
AC034236.1	-1.5138	0.00869226	0.0192831
MUCL1	-1.63999	0.0121155	0.025762
CRTAC1	1.5656	0.0123909	0.0262551
SCGB2A2	1.68318	0.0134827	0.0282555
DSG3	1.66037	0.0223471	0.0435068
AC008268.1	-1.71265	0.0473009	0.0826763

## Sheet: clust1vs8
Supplementary Table 1E Differential expression analysis of MyBrCa Cluster 1 vs Cluster 8
Genes	log2 fold change	p value	BH adjusted p value
GJB2	-4.26253	3.05796e-26	4.79549e-22
GPX2	-4.75393	1.81439e-24	1.42267e-20
HCST	1.95912	7.65911e-24	3.61436e-20
CD52	2.47708	9.21914e-24	3.61436e-20
RARRES3	2.35721	7.82217e-23	2.45335e-19
PIGR	5.66051	1.23933e-22	3.23918e-19
PTPRCAP	2.52913	2.8216e-22	6.32119e-19
PTHLH	-3.8368	4.67346e-22	9.16114e-19
LGALS9	1.58949	5.82135e-21	1.01434e-17
ETV7	2.20604	1.02e-20	1.59956e-17
APOL3	1.91258	1.29709e-20	1.69509e-17
CD247	2.22565	1.25866e-20	1.69509e-17
APOBEC3D	1.93362	1.95047e-20	2.35286e-17
TRBC2	2.46287	3.4565e-20	3.87177e-17
APOBEC3G	2.03411	3.86418e-20	4.03987e-17
CD3D	2.52822	6.78181e-20	6.64702e-17
TNFAIP8L2	1.55227	1.07158e-19	8.84447e-17
GZMA	2.52225	1.04579e-19	8.84447e-17
ZBP1	2.22262	1.70871e-19	1.3398e-16
CXCL10	2.96937	4.60056e-19	3.43552e-16
CD2	2.27101	6.27362e-19	4.47195e-16
SIT1	2.36006	9.62993e-19	6.4347e-16
CTSW	2.46347	1.07556e-18	6.74675e-16
CD48	2.14937	1.50076e-18	9.05188e-16
GNGT2	1.58104	2.22677e-18	1.24715e-15
NKG7	2.36975	2.20533e-18	1.24715e-15
CD6	1.68281	3.94435e-18	2.06278e-15
PCED1B-AS1	1.86431	4.12875e-18	2.06278e-15
PSMB9	1.86979	4.10757e-18	2.06278e-15
LY9	2.32945	4.20922e-18	2.06278e-15
TBC1D10C	1.96426	4.69092e-18	2.22918e-15
GZMM	2.58965	7.07512e-18	3.17006e-15
HLA-DMB	1.5542	8.0612e-18	3.51155e-15
LTF	4.34148	9.0417e-18	3.83221e-15
CD3E	2.2452	1.47361e-17	5.92543e-15
PLAC8	2.34373	1.94328e-17	7.61864e-15
GZMK	2.62393	2.24769e-17	8.59713e-15
SAMD3	2.08759	2.39378e-17	8.93792e-15
STC1	-2.62596	2.51602e-17	9.17587e-15
LTA	2.16794	2.86147e-17	1.01986e-14
CORO1A	1.65796	3.5402e-17	1.23372e-14
SCML4	2.41398	4.06132e-17	1.3551e-14
CA12	-2.56043	4.785e-17	1.5633e-14
GIMAP5	1.63957	5.73272e-17	1.83471e-14
SLAMF6	2.23547	6.31538e-17	1.98076e-14
C1QA	1.58525	7.43154e-17	2.24329e-14
CXCR6	2.16	7.43852e-17	2.24329e-14
GNLY	2.56575	8.64917e-17	2.55918e-14
TBX21	2.21833	1.30754e-16	3.62918e-14
LAG3	2.31902	1.31911e-16	3.62918e-14
CD8A	2.16622	1.49396e-16	3.9709e-14
CD38	2.32121	1.49369e-16	3.9709e-14
CXCR2P1	3.1162	1.97223e-16	5.15475e-14
TRGC2	2.26906	2.01419e-16	5.17811e-14
CCR2	2.12983	2.17648e-16	5.50509e-14
HLA-DRB1	1.63705	2.49547e-16	6.21175e-14
KLRB1	1.91804	2.79971e-16	6.86016e-14
TNFRSF17	2.81932	4.89898e-16	1.16403e-13
GJA1	-1.88038	5.95968e-16	1.39492e-13
CCR5	1.74252	6.53496e-16	1.50708e-13
SCIMP	1.73339	7.22849e-16	1.64286e-13
CD19	3.29737	7.42522e-16	1.66346e-13
MAP4K1	1.62569	7.70004e-16	1.70073e-13
TIGIT	2.13506	9.37868e-16	2.01475e-13
GZMH	2.36339	1.06258e-15	2.2518e-13
TRDC	2.25154	1.27764e-15	2.63631e-13
CCL19	3.4204	1.38177e-15	2.77807e-13
GIMAP1	1.50641	1.50409e-15	2.98571e-13
ITGAL	1.76591	1.58424e-15	3.10551e-13
CD7	2.00786	1.61061e-15	3.11822e-13
LGALS2	2.14912	1.67144e-15	3.19653e-13
COL7A1	-2.53526	1.72429e-15	3.25786e-13
CALHM6	1.81334	1.78123e-15	3.28627e-13
EPSTI1	1.61435	2.12852e-15	3.82797e-13
ADGRG5	2.24851	2.25877e-15	3.98e-13
CD5	1.98749	2.41855e-15	4.21418e-13
LRP4	-2.00875	2.76387e-15	4.76297e-13
ZAP70	1.98644	2.90064e-15	4.83913e-13
PTPN7	1.68493	3.717e-15	6.13579e-13
CD79B	2.27325	3.99439e-15	6.45774e-13
CXCL11	2.64556	3.98597e-15	6.45774e-13
DNAJC5B	1.66752	4.41192e-15	7.05997e-13
CD79A	2.84259	4.86191e-15	7.64389e-13
OR2I1P	2.96625	4.87431e-15	7.64389e-13
PLA2G2D	3.11764	5.99619e-15	9.04156e-13
IGHGP	3.92788	6.23e-15	9.30466e-13
CD72	1.53056	6.3699e-15	9.42384e-13
CD27	1.99033	7.41496e-15	1.08674e-12
PDCD1	2.3025	8.09183e-15	1.17496e-12
IL2RG	1.81523	8.18304e-15	1.17731e-12
LCK	1.71834	8.56702e-15	1.22134e-12
S1PR4	2.01483	9.01779e-15	1.27403e-12
BATF	1.64016	1.05855e-14	1.48216e-12
C1QB	1.51414	1.11564e-14	1.54828e-12
TESPA1	2.04891	1.17033e-14	1.60062e-12
SIRPG	2.17054	1.25271e-14	1.67906e-12
CXCR3	2.12783	1.26713e-14	1.68399e-12
IRF1	1.52782	1.60038e-14	2.09143e-12
LILRB4	1.57811	1.8249e-14	2.33814e-12
IL12RB1	1.61546	1.8339e-14	2.33814e-12
GRAP2	1.66406	1.85344e-14	2.34401e-12
TRBV20-1	2.33466	2.00126e-14	2.49077e-12
FAM83A	-4.21413	2.036e-14	2.51406e-12
FCRL3	2.75007	2.13723e-14	2.59814e-12
SASH3	1.51428	2.24406e-14	2.70703e-12
RAB37	2.05286	2.4116e-14	2.86505e-12
ACAP1	1.52307	3.31537e-14	3.85123e-12
JCHAIN	2.25739	3.98815e-14	4.49944e-12
HBEGF	-1.595	4.04859e-14	4.535e-12
ABCA12	-3.01607	4.5098e-14	4.98047e-12
IGKV2-24	3.34803	4.47816e-14	4.98047e-12
SLA2	1.94504	4.90648e-14	5.30644e-12
ADAMDEC1	2.4326	5.09316e-14	5.47062e-12
CLCA2	-4.40339	5.58676e-14	5.87997e-12
SLAMF7	1.98483	6.36204e-14	6.60725e-12
STAP1	2.32492	6.67448e-14	6.88613e-12
SP140	1.74477	6.84359e-14	7.01446e-12
AOAH	1.61733	7.26916e-14	7.40227e-12
HLA-DPA1	1.52235	7.80389e-14	7.89553e-12
AC015911.7	2.10504	9.11269e-14	9.16059e-12
CD40LG	2.27238	9.95845e-14	9.94703e-12
MEI1	1.71018	1.08374e-13	1.07564e-11
SH2D1A	2.23381	1.12765e-13	1.11219e-11
NAPSB	1.85023	1.27042e-13	1.2359e-11
POU2AF1	2.27125	1.50767e-13	1.44166e-11
GBP4	2.09064	1.59919e-13	1.51075e-11
FBN2	-2.84094	1.68106e-13	1.57858e-11
IDO1	2.65778	1.70681e-13	1.59323e-11
NCF1C	1.79423	1.9587e-13	1.81754e-11
IGLL5	2.70942	1.97315e-13	1.82017e-11
GIMAP7	1.71685	2.04198e-13	1.86176e-11
RHOH	1.87237	2.12906e-13	1.92994e-11
MZB1	2.51585	2.3688e-13	2.13492e-11
PRF1	1.84264	2.72745e-13	2.43022e-11
IL20RB	-2.41321	3.04197e-13	2.67974e-11
BATF2	2.15398	3.05875e-13	2.67974e-11
LINC00426	1.86717	3.54634e-13	3.08965e-11
IGHV1OR15-1	2.2145	3.85743e-13	3.30559e-11
ZNF683	2.21438	4.16708e-13	3.55153e-11
IGKV1-5	2.79315	4.36813e-13	3.68285e-11
ITGB2-AS1	1.67092	4.54706e-13	3.81321e-11
FASLG	2.1176	4.73448e-13	3.94926e-11
P2RY8	1.7752	4.76738e-13	3.95566e-11
ITGA3	-1.70652	5.48765e-13	4.50562e-11
APOBEC3H	1.77387	5.80089e-13	4.738e-11
BTLA	2.24838	6.8586e-13	5.48758e-11
HAS3	-2.64695	7.10604e-13	5.62813e-11
LINC002481	1.56046	7.96441e-13	6.27628e-11
37135	1.67706	9.94037e-13	7.75547e-11
ACAN	-2.58658	1.08337e-12	8.36919e-11
TENM2	-2.96662	1.15494e-12	8.81464e-11
SLAMF1	1.93453	1.2179e-12	9.18611e-11
GBP5	2.3057	1.22427e-12	9.18611e-11
CDK5R1	-1.64474	1.2905e-12	9.59132e-11
APOC1	1.87289	1.28895e-12	9.59132e-11
EDIL3	-2.20511	1.34578e-12	9.90824e-11
CD3G	1.99388	1.40806e-12	1.02703e-10
SAMD5	-2.60922	1.45128e-12	1.04638e-10
BDKRB2	-1.52616	1.4546e-12	1.04638e-10
IGHA1	2.17502	1.57334e-12	1.12663e-10
IGHV3-20	3.69975	1.79453e-12	1.26765e-10
GPR18	2.15442	1.97326e-12	1.38765e-10
FCMR	1.99018	2.61273e-12	1.81296e-10
LILRA4	2.26264	2.64721e-12	1.82879e-10
NCF1	1.58588	3.04969e-12	2.08844e-10
SERPINA5	3.3078	3.69071e-12	2.48402e-10
TRAT1	2.41148	3.77293e-12	2.52851e-10
GZMB	2.22164	3.82088e-12	2.54974e-10
TMEM156	1.81932	3.86442e-12	2.56788e-10
IGHA2	2.36956	4.22689e-12	2.79688e-10
CXCL13	2.61147	4.53964e-12	2.97869e-10
TP63	-3.1852	4.90481e-12	3.19158e-10
IL1RAP	-1.82873	5.02057e-12	3.25341e-10
HSH2D	1.8161	5.07881e-12	3.27761e-10
IGKV4-1	2.84514	5.22126e-12	3.35573e-10
KCNJ15	-2.09965	5.94787e-12	3.7763e-10
EBI3	1.72255	5.94053e-12	3.7763e-10
CCR7	2.20503	6.29975e-12	3.98357e-10
CCL8	1.96272	7.6061e-12	4.77115e-10
FUT7	1.75895	1.03815e-11	6.33472e-10
IGKV1-27	2.87543	1.10807e-11	6.70919e-10
MS4A1	3.232	1.21057e-11	7.27364e-10
PTGDS	2.1298	1.24216e-11	7.43496e-10
PYHIN1	1.89113	1.56024e-11	9.26808e-10
CLEC10A	2.04814	1.63796e-11	9.63514e-10
LTB	2.08627	1.64661e-11	9.63514e-10
IRF8	1.56976	1.73078e-11	1.009e-09
SPIB	3.34001	1.79293e-11	1.04136e-09
CLEC4E	2.26507	1.8231e-11	1.05497e-09
AC243960.1	2.08465	1.94767e-11	1.11472e-09
PCDHGB2	-2.36614	2.02004e-11	1.15194e-09
ENSG00000133808	-1.94324	2.07754e-11	1.18043e-09
SPNS3	1.68215	2.10975e-11	1.18635e-09
IFI44L	1.76769	2.09561e-11	1.18635e-09
LYZ	1.91613	2.27772e-11	1.27569e-09
ITK	1.94397	2.50391e-11	1.39738e-09
SERPINE1	-1.69528	2.62132e-11	1.44846e-09
ANXA2R	1.54291	2.62314e-11	1.44846e-09
FCN1	1.83039	2.61087e-11	1.44846e-09
IGLV1-51	2.72029	2.74097e-11	1.50821e-09
NCF1B	1.6526	3.1988e-11	1.73576e-09
CD96	1.73323	3.22898e-11	1.7461e-09
IL4I1	1.607	3.97494e-11	2.13476e-09
FCRLA	2.43595	4.74003e-11	2.51125e-09
STON2	-1.81492	4.86493e-11	2.56875e-09
CLEC12A	1.72256	5.05171e-11	2.65842e-09
C16orf54	1.60069	6.07364e-11	3.1749e-09
PTPRH	-2.35945	6.27263e-11	3.26802e-09
UBASH3A	1.64312	7.20968e-11	3.71864e-09
CLU	2.1858	7.62057e-11	3.8675e-09
FCRL6	1.66739	8.06633e-11	4.0674e-09
IGKV1D-16	3.17883	8.82318e-11	4.42061e-09
HLA-DOA	1.58028	9.05163e-11	4.50464e-09
IGLC7	3.34061	1.04293e-10	5.14317e-09
PRKCB	1.66948	1.21437e-10	5.95118e-09
SNAI2	-1.51756	1.24087e-10	6.06209e-09
IGHV1-24	2.81892	1.29199e-10	6.27277e-09
IGHV3-7	2.43293	1.39225e-10	6.64485e-09
ZG16B	3.04039	1.45564e-10	6.89648e-09
CIITA	1.61988	1.51096e-10	7.11194e-09
IGKV3-11	2.52241	1.5097e-10	7.11194e-09
NUGGC	2.14185	1.58123e-10	7.38e-09
LRMP	1.67202	1.77253e-10	8.17555e-09
HLA-DQA1	1.64111	1.83889e-10	8.43203e-09
IGKV2-30	2.72486	1.9367e-10	8.80326e-09
SELENBP1	1.73833	2.30311e-10	1.04386e-08
CD69	1.77575	2.39823e-10	1.07762e-08
IGHG3	2.24079	2.63987e-10	1.17276e-08
LAX1	1.89448	2.88386e-10	1.27754e-08
C11orf21	1.6935	4.49311e-10	1.90435e-08
NDUFA4L2	-2.25438	4.63984e-10	1.94689e-08
IGKV1-6	2.71178	4.63248e-10	1.94689e-08
IGLV1-47	2.85182	5.21441e-10	2.13505e-08
IFI6	1.6591	5.25684e-10	2.14124e-08
IRF4	1.94689	5.47161e-10	2.22295e-08
CLECL1	1.56412	5.6046e-10	2.26788e-08
KLRD1	1.57466	5.86898e-10	2.366e-08
FAM46C	1.66696	6.11373e-10	2.44581e-08
P2RX5	1.98787	6.09973e-10	2.44581e-08
CD244	1.5871	6.41779e-10	2.52874e-08
OASL	1.64579	6.68447e-10	2.62065e-08
LINC00861	1.85636	7.61099e-10	2.96167e-08
IL2RB	1.53586	8.27822e-10	3.18966e-08
AIM2	1.76245	8.56995e-10	3.29397e-08
IGLV5-45	2.64531	9.28603e-10	3.52599e-08
IGLV3-27	2.68358	1.03545e-09	3.89575e-08
ACKR1	2.44398	1.06219e-09	3.966e-08
FST	-1.83824	1.11199e-09	4.13226e-08
IGLV2-18	2.74083	1.11119e-09	4.13226e-08
CHIT1	2.83583	1.13608e-09	4.21183e-08
P2RY10	1.96162	1.2852e-09	4.68295e-08
ZNF831	1.9316	1.33371e-09	4.84147e-08
IL1RN	-2.35632	1.4149e-09	5.10079e-08
CRTAM	1.62322	1.48651e-09	5.31431e-08
PDE3A	-1.56247	1.65012e-09	5.79076e-08
IL21R	1.50776	1.64968e-09	5.79076e-08
CD274	1.66579	2.53181e-09	8.57535e-08
IGLV7-46	2.24393	2.68537e-09	8.9983e-08
HTRA4	1.58134	3.05304e-09	1.00676e-07
SELL	1.82363	3.05584e-09	1.00676e-07
PYGO1	-1.81257	3.15893e-09	1.03854e-07
ZFHX4	-1.81408	3.56945e-09	1.15892e-07
IGKV2D-29	2.53388	3.61428e-09	1.16384e-07
IGLV1-44	2.3921	3.68039e-09	1.17629e-07
IGHG4	2.54687	3.95031e-09	1.2516e-07
IGLV6-57	2.41495	3.9788e-09	1.25797e-07
IGHV4-34	2.22885	4.82187e-09	1.4944e-07
FEZ1	-1.52146	5.34463e-09	1.64021e-07
S100A2	-3.10833	5.50625e-09	1.6865e-07
BCL2A1	2.09226	6.05032e-09	1.83168e-07
HAS2	-1.6281	6.15061e-09	1.85846e-07
IGLC3	2.29971	6.4778e-09	1.94981e-07
FLRT3	-3.19059	6.63834e-09	1.99049e-07
ZNF699	-1.62896	7.07644e-09	2.09778e-07
IGHV3-11	2.57571	7.2715e-09	2.15154e-07
IGLV2-11	2.20594	7.47971e-09	2.20898e-07
HLA-DRB5	1.63651	7.49551e-09	2.20949e-07
EOMES	1.57199	7.64365e-09	2.24893e-07
JSRP1	2.02565	7.80944e-09	2.2934e-07
LINC00926	1.80093	9.13494e-09	2.6382e-07
SIDT1	1.51448	9.21045e-09	2.65512e-07
HNRNPA1P21	1.57978	1.03898e-08	2.93054e-07
GPR171	1.69208	1.03901e-08	2.93054e-07
ID1	-1.56806	1.04652e-08	2.9464e-07
CRYBG2	-1.79936	1.05095e-08	2.9483e-07
IGHV3-21	2.50269	1.05069e-08	2.9483e-07
GBP1P1	1.94485	1.05787e-08	2.95713e-07
CXCL9	2.07882	1.12697e-08	3.13911e-07
IGKV2-28	2.73526	1.13717e-08	3.15072e-07
IGKV3-20	2.12207	1.29967e-08	3.53844e-07
LAMA3	-1.92677	1.31256e-08	3.56118e-07
BMP2	-1.74942	1.42757e-08	3.79442e-07
PIEZO2	-1.65857	1.44784e-08	3.82031e-07
C4A	1.95276	1.45006e-08	3.82031e-07
IGHV3-74	2.32451	1.45107e-08	3.82031e-07
AC243964.2	1.6509	1.82304e-08	4.70988e-07
PDE10A	-1.71116	1.8264e-08	4.71079e-07
AC099560.2	1.99062	1.85583e-08	4.77883e-07
SFN	-2.09579	2.368e-08	5.94158e-07
IGHG1	2.33412	2.37963e-08	5.96124e-07
PKD2L1	1.73689	2.41316e-08	6.0164e-07
KRT17	-2.442	2.61512e-08	6.48897e-07
SERPINB5	-1.77313	2.78389e-08	6.83209e-07
P2RX1	1.6371	3.09712e-08	7.50682e-07
THEMIS	1.74363	3.1347e-08	7.57449e-07
BMPR1B	-1.81505	3.18848e-08	7.68076e-07
IGHV3-72	2.30172	3.57135e-08	8.49861e-07
SECTM1	1.52509	3.58835e-08	8.52614e-07
ARSJ	-1.50125	3.9222e-08	9.22158e-07
IGHG2	2.04765	4.61627e-08	1.06773e-06
PRTG	-1.83627	5.00987e-08	1.15198e-06
BANK1	2.10717	5.22609e-08	1.19469e-06
FCRL5	1.84564	6.06295e-08	1.35827e-06
IGLV2-23	2.09377	6.35931e-08	1.41456e-06
IGKV1-16	2.57958	6.75009e-08	1.49302e-06
IGHV4-39	2.48116	6.87391e-08	1.51399e-06
CDH4	-2.14198	6.96102e-08	1.52675e-06
TLR10	1.82224	8.1493e-08	1.75787e-06
IGLV4-69	2.30647	8.75991e-08	1.87925e-06
MESP1	1.65858	1.04974e-07	2.21264e-06
RBP5	1.57415	1.08829e-07	2.27555e-06
P2RY1	-1.63182	1.13756e-07	2.35968e-06
AQP3	-2.1576	1.16275e-07	2.40558e-06
IGLV3-19	2.21364	1.2057e-07	2.4846e-06
C16orf89	2.09292	1.21825e-07	2.50717e-06
IGKV3D-20	2.28481	1.22475e-07	2.51724e-06
COL11A2	-2.56627	1.32931e-07	2.70379e-06
ABCD2	1.50615	1.34588e-07	2.73146e-06
LINC02362	1.58495	1.43598e-07	2.87968e-06
XCR1	1.66882	1.46534e-07	2.93105e-06
IL1RL1	-1.97633	1.53074e-07	3.05408e-06
IGHV3-48	2.35756	1.554e-07	3.08869e-06
IGLV2-14	2.09665	1.57197e-07	3.11259e-06
FTH1P7	2.47134	1.6205e-07	3.18456e-06
PRND	-2.25224	1.70886e-07	3.33728e-06
CTLA4	1.54723	1.82698e-07	3.54256e-06
BCL2L14	1.92801	1.89702e-07	3.66367e-06
EPHA3	-1.58234	2.01093e-07	3.86938e-06
IL1B	-1.68787	2.10192e-07	4.01979e-06
CCR4	1.52434	2.14007e-07	4.07228e-06
TGM1	-1.60799	2.23461e-07	4.22763e-06
MALL	-1.68846	2.29251e-07	4.31359e-06
AC004453.1	2.32429	2.29405e-07	4.31359e-06
C4B	1.87162	2.37247e-07	4.44505e-06
IGLV1-36	2.45712	2.73772e-07	5.04499e-06
PCDH19	-1.64484	2.79855e-07	5.12967e-06
TG	-1.63991	2.83445e-07	5.18667e-06
CFD	1.60831	3.08774e-07	5.55935e-06
FOXP2	-1.86155	3.15323e-07	5.65014e-06
IGHV3-53	2.22993	3.16649e-07	5.66213e-06
CLGN	-1.90065	3.81367e-07	6.63773e-06
NRK	-1.76495	3.82319e-07	6.64332e-06
GAPT	1.50418	4.34438e-07	7.43761e-06
MYOM3	-1.51268	4.3973e-07	7.50364e-06
AL590867.2	1.79918	4.43333e-07	7.55691e-06
DPEP1	1.57978	4.44011e-07	7.56025e-06
FTH1P8	2.09093	4.58914e-07	7.76342e-06
IGHV3-73	2.60527	4.61503e-07	7.7988e-06
SCGB1D2	2.55133	4.86392e-07	8.14044e-06
AC024293.1	1.67566	4.94442e-07	8.23999e-06
IGHV5-51	2.21531	5.31022e-07	8.75656e-06
IGHD	2.35228	5.40878e-07	8.90972e-06
FABP5	-1.61385	5.77093e-07	9.40746e-06
PALM2	-1.58528	6.27644e-07	1.01437e-05
AC005912.1	2.09705	6.28725e-07	1.01437e-05
CRISPLD1	-1.59445	6.82318e-07	1.0841e-05
AL365361.1	1.53758	8.50313e-07	1.31117e-05
IGHV6-1	2.60371	8.98918e-07	1.37396e-05
AHNAK2	-1.75237	9.11504e-07	1.39049e-05
RPS3AP26	1.68513	1.02578e-06	1.53788e-05
TMSB4XP8	1.5129	1.10727e-06	1.6459e-05
IGLV1-40	2.01169	1.1169e-06	1.65864e-05
AL512306.2	1.90673	1.27707e-06	1.86645e-05
SHISA6	-2.0512	1.38658e-06	2.01151e-05
AC010343.1	1.7604	1.41492e-06	2.04882e-05
CSTA	-1.73451	1.47097e-06	2.10473e-05
ICOS	1.54308	1.57373e-06	2.23321e-05
VCAM1	1.55385	1.62631e-06	2.29558e-05
MTCO3P12	1.8771	1.79092e-06	2.5009e-05
MMP16	-1.7374	1.88759e-06	2.61263e-05
ERMN	-1.76989	1.8911e-06	2.61519e-05
PTGS2	-1.98526	1.99291e-06	2.73667e-05
IGHV3-43	2.26376	2.0923e-06	2.83877e-05
ACHE	1.56246	2.10342e-06	2.84851e-05
PLIN1	2.33822	2.19002e-06	2.95051e-05
SMIM22	1.54929	2.68313e-06	3.53587e-05
CD1C	1.60841	2.71328e-06	3.56759e-05
MOGAT2	1.7284	2.7163e-06	3.56759e-05
EIF5AL1	1.8819	2.805e-06	3.65957e-05
HCAR2	-1.83302	2.98247e-06	3.86219e-05
SH3RF2	-1.55949	3.0562e-06	3.93734e-05
IGHV3-49	2.0671	3.09973e-06	3.98116e-05
CHI3L2	1.91834	3.25054e-06	4.14094e-05
IGKV1-9	2.19189	3.46011e-06	4.36888e-05
IKZF3	1.59336	3.53672e-06	4.44413e-05
CCL28	1.91701	3.658e-06	4.5782e-05
IGLV3-1	2.0757	3.81109e-06	4.73998e-05
AC116533.1	1.62892	3.82661e-06	4.75506e-05
SUSD5	-1.8219	3.98615e-06	4.92988e-05
KRT86	-1.71377	4.12783e-06	5.06677e-05
PCDHGB7	-1.50496	4.12484e-06	5.06677e-05
RPL24P4	1.67306	4.15101e-06	5.08961e-05
CRISP3	3.03352	4.29528e-06	5.23377e-05
CYP26B1	-1.59379	4.35947e-06	5.29023e-05
MT1M	1.61876	4.37157e-06	5.29791e-05
TF	2.23991	4.86494e-06	5.80167e-05
TAS1R3	1.59022	4.93907e-06	5.86332e-05
MT1G	1.62399	5.06143e-06	5.98754e-05
FAT2	-1.59626	5.67267e-06	6.60912e-05
ADH1C	2.27869	6.19248e-06	7.11433e-05
IGHV4-59	2.01527	6.22993e-06	7.14165e-05
FOSL1	-1.53232	6.23671e-06	7.1442e-05
TIMP4	1.94316	6.35502e-06	7.26381e-05
AC116347.1	1.53632	6.89903e-06	7.80033e-05
CSRNP3	-1.63148	7.59222e-06	8.38412e-05
MIR205HG	-1.80877	8.00584e-06	8.77341e-05
SELP	1.65086	8.03428e-06	8.79843e-05
IGLV7-43	1.88465	8.39276e-06	9.0963e-05
CD22	1.53019	8.68386e-06	9.37235e-05
IGKV1-17	2.12869	9.1066e-06	9.75476e-05
ANO2	-1.6196	9.73546e-06	0.000103156
EEF1A1P6	1.59661	1.05726e-05	0.000110902
TNNT1	-2.02338	1.10797e-05	0.000115223
IGLV3-25	1.96437	1.108e-05	0.000115223
LPAR3	-1.69637	1.12131e-05	0.000116299
IGHM	1.93822	1.18284e-05	0.000121566
CXCL8	-1.99363	1.26677e-05	0.000128912
IRX4	-2.16584	1.30223e-05	0.000131922
RPL7AP6	1.64116	1.41102e-05	0.000140404
DNASE1L3	-1.79119	1.44801e-05	0.000143811
AC034236.1	1.60545	1.52106e-05	0.000150304
IGHV3-23	1.84027	1.55364e-05	0.000152754
KLHDC7B	1.73635	1.60631e-05	0.00015685
NSG1	-1.79272	1.61728e-05	0.000157627
CCL21	1.88118	1.84644e-05	0.000175597
S100A8	-2.43565	1.907e-05	0.000180154
ENPP3	1.86113	1.96482e-05	0.000184726
IGHV1-69	1.89949	2.09857e-05	0.000195194
NOV	-1.50766	2.15186e-05	0.000199206
ADAMTS16	-1.92738	2.21181e-05	0.000203793
IGLV8-61	2.21721	2.3028e-05	0.000210701
TMEM100	-2.05405	2.34547e-05	0.000213971
CIDEC	2.06025	2.65622e-05	0.000238164
LRRC26	1.95779	2.87334e-05	0.000254001
RPS11P5	1.75588	3.00314e-05	0.00026295
HES2	-1.90663	3.13906e-05	0.000272574
PI16	1.98954	3.23591e-05	0.000279898
IGHV1-46	1.819	3.24107e-05	0.00028019
C7	2.13974	3.41246e-05	0.000292587
GFRA1	1.88669	3.45694e-05	0.000295593
ANGPT1	-1.54269	3.55309e-05	0.000301981
CYP21A2	2.14796	3.90649e-05	0.000327427
LRRC10B	1.56855	3.95146e-05	0.000330757
KLHDC8A	-1.78814	4.20664e-05	0.000347569
FSIP2	-1.75107	4.62661e-05	0.000377298
SLITRK6	-2.04317	5.2703e-05	0.00041975
KRT5	-1.82439	6.34354e-05	0.000488842
IGHV1-18	1.86175	6.50704e-05	0.000499723
RPL3P4	1.65681	6.80359e-05	0.00051768
FAM107A	1.65769	7.06255e-05	0.000533245
XIST	-1.62057	7.85386e-05	0.000583994
PIP	2.08917	8.09586e-05	0.000597737
IGLC2	1.68159	8.16713e-05	0.000602148
PTMAP2	1.51666	8.6239e-05	0.00063037
SULT2B1	-1.52065	0.000119162	0.000818887
KRT8P45	1.78356	0.000132648	0.000893933
IGHV2-70D	2.02202	0.000153377	0.00100178
CYP21A1P	1.86937	0.000155245	0.00100935
IGLV3-9	1.86335	0.000155972	0.00101323
S100A9	-1.94404	0.000180242	0.00114621
IGHV4-31	1.97266	0.000181521	0.0011528
PLP1	-2.09364	0.000193558	0.00121366
SLC44A5	-1.84499	0.000198598	0.00123981
APOBEC3B	1.61289	0.000205578	0.00127426
EFR3B	-1.50838	0.000212662	0.00131143
SOX15	-1.68415	0.000213448	0.00131576
PPARGC1A	-1.64786	0.000218345	0.0013412
THRSP	1.74527	0.000232182	0.00140312
IGHV3-13	1.81458	0.000246261	0.00147119
ESRRG	-1.62585	0.000272272	0.00159558
MPZ	1.56062	0.000276374	0.0016166
SDR16C5	-2.03023	0.000292015	0.00168732
IGLV3-10	1.52673	0.000292897	0.00169117
IGKV1-12	1.563	0.000298316	0.00172055
CLPSL2	1.52937	0.000310626	0.00178368
FAR2P1	-1.76486	0.000327291	0.00185694
AGT	1.63255	0.000338903	0.0019049
IGHV3-33	1.61281	0.000358605	0.0019894
TMPRSS4	-2.09827	0.000363342	0.00200844
IGKV1-39	1.84341	0.000396407	0.00215999
SCGB2A1	1.99111	0.000398763	0.00216981
CYP4F11	-1.81848	0.000416819	0.00225321
DEFB1	1.65912	0.000426326	0.00229395
TMC5	1.6961	0.000480869	0.00253478
MMP10	-1.72621	0.000543667	0.0028042
TNFRSF11B	1.51824	0.000636118	0.00319526
WFDC2	1.63195	0.000644362	0.0032284
FAM3B	1.60022	0.000790431	0.00382159
CXCL17	2.02277	0.00092338	0.00432833
CALML5	1.64673	0.00122714	0.00544386
MYBPC1	-1.88854	0.00131098	0.00572984
BPIFB1	2.28624	0.00145803	0.00622679
KLHDC7A	1.67981	0.00170051	0.00707171
CPHL1P	1.59734	0.00193921	0.00785807
SRARP	2.26379	0.00199995	0.00806046
FDCSP	2.08977	0.00207933	0.00831415
ANKRD30B	1.88501	0.00230225	0.00904861
HMGCS2	1.84637	0.00254316	0.00979174
ADIPOQ	1.8316	0.0025845	0.00991928
KRT14	-1.57722	0.00392186	0.0139462
LINC00993	1.77731	0.00562008	0.018633
ADH1B	1.5888	0.00809178	0.0251581

## Sheet: clust5vs7
Supplementary Table 1F Differential expression analysis of MyBrCa Cluster 5 vs Cluster 7
Genes	log2 fold change	p value	BH adjusted p value
ZAP70	-2.40099	4.18995e-49	6.57067e-45
IL7R	-2.69992	3.02918e-48	2.37518e-44
CD247	-2.54784	2.72865e-47	1.42635e-43
ITK	-2.63883	1.23054e-46	4.82435e-43
TESPA1	-2.39374	3.36344e-46	1.05491e-42
CD3E	-2.5876	4.80755e-46	1.25653e-42
GFI1	-2.17076	7.6517e-46	1.7142e-42
MAP4K1	-2.15821	1.44515e-45	2.83286e-42
CD3D	-2.71333	2.74167e-45	4.77721e-42
CD2	-2.55892	5.8051e-45	8.27597e-42
SNX20	-2.11698	5.40496e-45	8.27597e-42
TBX21	-2.55012	6.39905e-45	8.36249e-42
SPOCK2	-2.4405	7.49793e-45	9.04481e-42
GRAP2	-1.93597	8.19767e-45	9.18256e-42
P2RY8	-2.16644	2.71243e-44	2.83576e-41
LCK	-2.54186	7.21372e-44	7.07034e-41
CCR7	-2.91327	9.0474e-44	8.34596e-41
CD96	-2.43622	1.11913e-43	9.75015e-41
APBB1IP	-1.67918	1.49203e-43	1.23148e-40
TRBC2	-2.64505	3.54717e-43	2.78134e-40
PSTPIP1	-2.0867	3.74907e-43	2.79967e-40
SLAMF1	-2.6527	4.60031e-43	3.27918e-40
SLA2	-2.38181	1.14747e-42	7.82376e-40
PRKCQ	-2.07684	1.3641e-42	8.91325e-40
IL2RG	-2.49033	4.31171e-42	2.60063e-39
GPR183	-2.12568	4.1649e-42	2.60063e-39
BIN2	-1.80509	4.78006e-42	2.77633e-39
SH2D1A	-2.70677	8.51384e-42	4.76836e-39
CD6	-2.35501	9.26642e-42	5.0109e-39
IRF8	-2.06399	1.09773e-41	5.73821e-39
CSF2RB	-1.97271	2.91422e-41	1.47422e-38
SIRPG	-2.85777	4.73184e-41	2.31889e-38
JAK3	-2.03115	5.42437e-41	2.57773e-38
CD5	-2.47893	5.98976e-41	2.76269e-38
TRAT1	-2.94108	6.46299e-41	2.89579e-38
CD3G	-2.58114	9.9187e-41	4.20392e-38
TMC8	-1.98279	9.82384e-41	4.20392e-38
TAGAP	-1.82595	2.30614e-40	9.51706e-38
PTPN7	-2.14913	2.6e-40	1.04547e-37
TIGIT	-2.79746	4.1291e-40	1.58707e-37
IKZF1	-1.96766	4.14933e-40	1.58707e-37
CD48	-2.38956	7.51404e-40	2.8056e-37
LY9	-2.51256	1.22494e-39	4.46733e-37
IL16	-1.63085	1.69526e-39	6.04208e-37
ARHGAP30	-1.65037	2.10674e-39	7.34175e-37
SLAMF6	-2.6707	2.27847e-39	7.70269e-37
ZNF831	-2.4809	2.30855e-39	7.70269e-37
SELL	-2.74003	4.59341e-39	1.5007e-36
CD40LG	-2.49082	5.42687e-39	1.73682e-36
SLAMF7	-2.43204	6.06572e-39	1.90245e-36
LAMP3	-2.78015	6.80241e-39	2.07774e-36
LAX1	-2.64064	6.88959e-39	2.07774e-36
LCP2	-1.66631	9.82925e-39	2.90834e-36
MFNG	-1.51805	2.03859e-38	5.92022e-36
PYHIN1	-2.38192	2.21767e-38	6.32317e-36
EVI2B	-1.88029	3.0736e-38	8.60719e-36
AC015911.7	-2.37313	3.99964e-38	1.10039e-35
C11orf21	-2.1855	4.64151e-38	1.25497e-35
CD7	-2.50603	5.01671e-38	1.33342e-35
SIT1	-2.58837	6.99765e-38	1.82895e-35
IL10RA	-1.81273	2.32494e-37	5.977e-35
IL12RB1	-1.9422	2.46977e-37	6.24692e-35
PTPRCAP	-2.41518	3.19576e-37	7.8306e-35
JAML	-1.95885	3.18778e-37	7.8306e-35
GZMK	-2.70916	3.44107e-37	8.30198e-35
CD8A	-2.21046	5.12132e-37	1.21686e-34
BTLA	-2.91875	5.48976e-37	1.28493e-34
CD8B	-2.43156	6.94891e-37	1.60254e-34
HLA-DRA	-1.6354	7.68907e-37	1.74754e-34
TRBV20-1	-2.8634	9.92605e-37	2.22372e-34
S1PR4	-2.5916	2.24579e-36	4.85742e-34
LINC00426	-2.32358	2.26114e-36	4.85742e-34
PTPRC	-2.10701	2.33195e-36	4.94184e-34
ITGB7	-2.0282	2.63103e-36	5.42893e-34
LTB	-2.84481	3.36358e-36	6.85035e-34
SP140	-2.44124	3.95444e-36	7.95046e-34
ARHGAP9	-1.80883	4.29235e-36	8.52059e-34
TRAF3IP3	-1.62939	4.44301e-36	8.70941e-34
GPR171	-2.67346	4.78872e-36	9.2712e-34
CD53	-1.85224	7.00491e-36	1.33965e-33
SPN	-1.84482	8.11637e-36	1.5335e-33
TRABD2A	-2.0575	1.2722e-35	2.37508e-33
AC243960.1	-2.42599	1.75168e-35	3.23175e-33
MYO1G	-1.98039	1.7855e-35	3.25584e-33
KLRG1	-1.8479	2.58243e-35	4.6549e-33
CXCR3	-2.56992	2.82421e-35	5.03287e-33
AL365361.1	-2.37874	3.40701e-35	6.00323e-33
SASH3	-1.89729	4.43724e-35	7.56356e-33
FAM78A	-1.56267	4.48701e-35	7.56616e-33
CCR2	-2.22635	6.94192e-35	1.15812e-32
LINC00861	-2.60656	7.92355e-35	1.30797e-32
NLRC5	-1.64537	8.94562e-35	1.4613e-32
SLFN12L	-2.09415	1.00045e-34	1.60092e-32
RASAL3	-1.68472	9.97306e-35	1.60092e-32
LGALS2	-2.59546	1.12159e-34	1.77665e-32
CRTAM	-2.21428	1.25297e-34	1.95592e-32
PLEK	-1.94194	1.25971e-34	1.95592e-32
DOCK2	-1.76914	1.31822e-34	2.0267e-32
TNFRSF1B	-1.59005	1.59793e-34	2.43289e-32
IL18RAP	-2.18322	2.00588e-34	3.02464e-32
UBASH3A	-2.35439	2.14585e-34	3.20487e-32
PDCD1	-2.70818	2.50154e-34	3.70087e-32
HLA-DOA	-1.57636	3.54813e-34	5.20016e-32
BTK	-1.61942	3.97915e-34	5.72486e-32
SAMD3	-2.15066	4.67672e-34	6.6673e-32
GMFG	-1.66367	6.12758e-34	8.657e-32
CORO1A	-2.00803	6.68685e-34	9.36278e-32
LRMP	-1.58555	9.66814e-34	1.32996e-31
CARD11	-1.85678	1.07443e-33	1.46515e-31
CCR5	-1.95284	1.22889e-33	1.66133e-31
KLHL6	-1.82837	1.25245e-33	1.67871e-31
ICOS	-2.87139	1.34655e-33	1.78954e-31
SAMSN1	-1.78065	2.06668e-33	2.7008e-31
HLA-DMB	-1.57042	2.61018e-33	3.35516e-31
NCF4	-1.52312	4.43443e-33	5.65372e-31
ABCD2	-2.28566	4.51686e-33	5.71237e-31
CD28	-2.05653	4.5789e-33	5.7445e-31
SELPLG	-1.57178	4.6821e-33	5.82735e-31
CCR4	-2.51746	6.03942e-33	7.45749e-31
CCL19	-3.32613	6.4728e-33	7.9302e-31
MIR3142HG	-2.10682	7.16374e-33	8.70866e-31
GZMB	-3.18946	9.01733e-33	1.07946e-30
EOMES	-2.39965	9.68546e-33	1.15066e-30
CIITA	-1.58844	1.26052e-32	1.48628e-30
CD27	-2.25874	1.28858e-32	1.50802e-30
GZMA	-2.2946	1.47815e-32	1.71707e-30
WAS	-1.63522	1.65955e-32	1.9136e-30
NLRC3	-1.51804	1.81409e-32	2.07654e-30
KLRB1	-1.94968	2.37817e-32	2.7025e-30
TBC1D10C	-1.76435	3.39249e-32	3.82742e-30
CD244	-1.86969	3.49924e-32	3.91965e-30
GIMAP5	-1.60727	3.59343e-32	3.99661e-30
CD226	-1.97926	4.46819e-32	4.93452e-30
ZBP1	-2.48304	5.35551e-32	5.8323e-30
GZMM	-2.52415	6.90706e-32	7.47011e-30
DOK2	-1.94923	7.35814e-32	7.90345e-30
HLA-DOB	-2.12716	8.14954e-32	8.69395e-30
TNFSF14	-1.96415	8.45233e-32	8.95604e-30
SPIB	-3.17327	1.10975e-31	1.16799e-29
AOAH	-1.79769	1.26675e-31	1.32434e-29
IRF4	-2.46105	1.35037e-31	1.40242e-29
CST7	-2.1528	1.39811e-31	1.42371e-29
GVINP1	-2.13529	1.38987e-31	1.42371e-29
ARHGAP15	-1.64247	1.39488e-31	1.42371e-29
FGD2	-1.72103	1.42754e-31	1.44431e-29
CD69	-2.30606	1.45642e-31	1.46408e-29
P2RX5	-2.85476	1.66367e-31	1.66176e-29
FCRL3	-3.11015	1.67746e-31	1.66493e-29
IKZF3	-2.48395	1.78805e-31	1.76354e-29
PDCD1LG2	-1.68508	1.86565e-31	1.82857e-29
RNASE6	-1.5287	1.89815e-31	1.84887e-29
NCKAP1L	-1.64277	4.00214e-31	3.87417e-29
LTA	-2.93786	4.12803e-31	3.97152e-29
SLA	-1.62723	4.54797e-31	4.34886e-29
GBP5	-2.62689	4.8859e-31	4.64367e-29
ACAP1	-1.6663	5.10528e-31	4.82295e-29
HLA-DPB1	-1.5491	5.40757e-31	5.07793e-29
MEI1	-1.96836	5.9288e-31	5.53425e-29
NKG7	-2.31341	6.57467e-31	6.10083e-29
TNFSF8	-1.70665	6.71485e-31	6.19425e-29
CD1D	-1.66739	7.16899e-31	6.57451e-29
MPEG1	-1.70733	7.36988e-31	6.71945e-29
TNFAIP8L2	-1.50926	7.91047e-31	7.17064e-29
RASGRP2	-2.04694	9.89335e-31	8.91653e-29
PARVG	-1.51595	1.1795e-30	1.05696e-28
HCST	-1.84458	1.25522e-30	1.11843e-28
STAT4	-1.71021	1.32135e-30	1.1707e-28
GBP4	-1.92603	1.43716e-30	1.25908e-28
CXorf21	-1.81482	2.32537e-30	2.01472e-28
HCLS1	-1.5408	2.42014e-30	2.07392e-28
CCDC69	-1.52708	2.41913e-30	2.07392e-28
ITGAL	-1.70488	2.46144e-30	2.09784e-28
LIMD2	-1.89863	2.7186e-30	2.27985e-28
PLA2G2D	-3.50221	3.85656e-30	3.21694e-28
MS4A6A	-1.51816	4.15304e-30	3.44592e-28
C1orf162	-1.5992	5.13189e-30	4.2357e-28
HLA-DPA1	-1.61363	6.89724e-30	5.63347e-28
GPR18	-2.27767	7.71703e-30	6.23807e-28
ITGB2-AS1	-1.81379	8.13158e-30	6.53945e-28
CXCL9	-3.41656	1.01748e-29	8.14088e-28
CD79B	-2.39629	1.22324e-29	9.73752e-28
PRKCB	-2.15737	1.34886e-29	1.06833e-27
FGL2	-1.53754	1.90406e-29	1.50048e-27
CD37	-1.89568	2.35446e-29	1.84614e-27
THEMIS	-2.2418	4.25147e-29	3.28432e-27
CD200R1	-1.80575	4.89348e-29	3.74339e-27
CD86	-1.57271	7.23472e-29	5.45456e-27
GIMAP7	-1.51541	8.2592e-29	6.19717e-27
CD1E	-2.27604	8.83865e-29	6.60037e-27
LCP1	-1.60765	9.8181e-29	7.29703e-27
FERMT3	-1.58402	1.28766e-28	9.52503e-27
FCRL5	-2.75347	2.34774e-28	1.71243e-26
SRGN	-1.69416	2.4716e-28	1.79443e-26
C16orf54	-2.05766	3.59857e-28	2.60059e-26
FPR3	-1.92434	7.23567e-28	5.11125e-26
PIM2	-1.57696	8.76247e-28	6.16202e-26
PLAC8	-2.45179	9.56517e-28	6.69648e-26
CD180	-1.75755	1.04936e-27	7.28147e-26
C3	-1.66998	1.04717e-27	7.28147e-26
BIRC3	-1.8419	1.26795e-27	8.75948e-26
LAIR1	-1.51406	1.67307e-27	1.15075e-25
CD79A	-2.90831	3.28286e-27	2.22865e-25
CYTIP	-1.84321	3.5257e-27	2.38319e-25
TNFSF13B	-1.82549	3.87871e-27	2.61056e-25
ZC3H12D	-1.85011	3.92381e-27	2.62962e-25
SCIMP	-1.56605	4.3772e-27	2.92099e-25
HSD11B1	-2.10687	7.14276e-27	4.70642e-25
CLEC10A	-2.29662	8.89929e-27	5.81495e-25
FOXP3	-1.7659	8.89718e-27	5.81495e-25
NUGGC	-2.32316	1.08989e-26	7.092e-25
PDE3B	-2.19566	1.31329e-26	8.4753e-25
POU2AF1	-2.58609	1.55103e-26	9.96852e-25
EPSTI1	-1.89713	1.68529e-26	1.07872e-24
FUT7	-2.46455	1.7678e-26	1.12694e-24
NAPSB	-1.73669	2.19812e-26	1.38996e-24
STAP1	-2.4155	2.36437e-26	1.48908e-24
P2RY6	-1.719	2.41328e-26	1.5138e-24
CALHM6	-1.9814	2.9464e-26	1.84086e-24
TNFRSF9	-2.43412	3.9608e-26	2.44541e-24
AC098613.1	-1.51857	4.02749e-26	2.47682e-24
PARP15	-2.23385	4.88107e-26	2.99004e-24
CYBB	-1.52845	5.18699e-26	3.16508e-24
CXCL11	-3.38697	5.34294e-26	3.2476e-24
KBTBD8	-1.76096	5.9074e-26	3.54942e-24
GPR65	-1.62207	5.90113e-26	3.54942e-24
POU2F2	-1.65052	7.43494e-26	4.45018e-24
XCR1	-2.17728	8.47235e-26	5.05184e-24
CXCL10	-2.87862	8.732e-26	5.17541e-24
WDFY4	-1.81813	8.7456e-26	5.17541e-24
TSPAN32	-1.5488	1.10951e-25	6.54112e-24
CD19	-3.29862	1.307e-25	7.64792e-24
KLRD1	-2.12856	1.31854e-25	7.68676e-24
IGHV1OR15-1	-2.22255	1.41744e-25	8.2327e-24
IGKV1-5	-2.92665	1.45042e-25	8.39317e-24
CXCR6	-1.78491	2.12508e-25	1.2252e-23
LILRA4	-2.55657	2.24606e-25	1.29021e-23
TOX	-1.74631	2.3826e-25	1.36365e-23
CD4	-1.52772	2.65872e-25	1.51615e-23
GNLY	-2.13393	4.36321e-25	2.45247e-23
SLAMF8	-1.95015	7.13696e-25	3.98299e-23
CPVL	-1.50465	7.18341e-25	3.99469e-23
KIF21B	-1.50025	1.35277e-24	7.44355e-23
MIR155HG	-2.19004	1.55604e-24	8.50239e-23
NCF1	-1.83994	2.11893e-24	1.1498e-22
LYZ	-2.22023	2.15557e-24	1.16564e-22
IL4I1	-2.16019	2.23433e-24	1.20408e-22
TRGC2	-2.11107	2.41038e-24	1.29009e-22
TRPV2	-1.55327	2.40522e-24	1.29009e-22
XCL1	-2.17439	3.96364e-24	2.08583e-22
TOX2	-1.71123	3.99776e-24	2.09675e-22
RRN3P2	-1.58185	5.11316e-24	2.67282e-22
CD52	-2.23137	5.37839e-24	2.80212e-22
AIM2	-2.57043	5.81329e-24	3.01868e-22
MEGF10	2.93939	5.9746e-24	3.0922e-22
IL21R	-2.20034	6.38039e-24	3.29136e-22
RGS18	-1.60852	6.71026e-24	3.45018e-22
AC004585.1	-2.337	7.95579e-24	4.07721e-22
PPP1R16B	-1.63087	1.24074e-23	6.27652e-22
KCNA3	-2.24849	1.27021e-23	6.40498e-22
PATL2	-1.82513	1.36222e-23	6.84688e-22
IDO1	-2.94048	1.49478e-23	7.48918e-22
IL18R1	-1.50063	1.76852e-23	8.80444e-22
TLR8	-1.86097	1.87604e-23	9.31014e-22
FYB1	-1.78828	2.01569e-23	9.97161e-22
PSMB9	-1.50764	2.17284e-23	1.06483e-21
LAG3	-2.10465	2.6544e-23	1.29677e-21
LILRB1	-1.53787	3.07994e-23	1.49534e-21
ASB2	-1.58688	3.40683e-23	1.63883e-21
TNFRSF17	-2.47675	4.03963e-23	1.93729e-21
LINC02362	-1.90172	4.2072e-23	2.0115e-21
CTLA4	-2.39008	4.33202e-23	2.05555e-21
PRF1	-1.917	4.33866e-23	2.05555e-21
CLECL1	-1.86597	4.32635e-23	2.05555e-21
APOBEC3H	-1.88259	4.59882e-23	2.17225e-21
ANK1	-2.54641	4.82899e-23	2.27412e-21
RIPOR2	-1.89289	5.47571e-23	2.56329e-21
IGHV4-39	-3.41765	7.24526e-23	3.37152e-21
CFP	-2.02872	9.52124e-23	4.40449e-21
GAPT	-1.50425	1.51994e-22	6.94917e-21
MCOLN2	-1.77334	1.56846e-22	7.15015e-21
EBI3	-1.59889	1.88497e-22	8.54336e-21
TLR10	-2.0111	1.95399e-22	8.83066e-21
FASLG	-1.86887	3.14236e-22	1.40395e-20
IGHG1	-3.53324	3.34343e-22	1.48532e-20
HLA-DRB1	-1.55384	3.59716e-22	1.58457e-20
PTPN22	-1.51166	4.59624e-22	2.01336e-20
IL32	-1.52417	4.75696e-22	2.07218e-20
C1QA	-1.64089	5.85151e-22	2.54192e-20
MZB1	-1.81609	6.00897e-22	2.60311e-20
RAB33A	-1.71715	6.30593e-22	2.72423e-20
IGHV1-46	-3.10622	6.39811e-22	2.75646e-20
PIK3CG	-1.58692	6.94133e-22	2.96605e-20
IGKV3-20	-2.87606	7.10089e-22	3.02598e-20
CD38	-2.35949	7.84225e-22	3.33285e-20
FCRLA	-2.96206	1.18844e-21	5.00997e-20
FGF10	2.67588	1.22337e-21	5.12966e-20
CD1C	-2.07602	1.74448e-21	7.27579e-20
IGLC3	-2.62836	1.9766e-21	8.2003e-20
BANK1	-2.42811	2.25284e-21	9.24845e-20
TFEC	-1.79253	2.35133e-21	9.62758e-20
MX2	-1.72276	2.44164e-21	9.9713e-20
IGKV3-11	-3.06908	2.63094e-21	1.06887e-19
CD84	-1.55726	2.72276e-21	1.10332e-19
CD72	-1.68806	2.9705e-21	1.19752e-19
IGKV1D-16	-3.17633	3.15937e-21	1.26714e-19
IGKV1-16	-3.28888	3.23877e-21	1.29438e-19
TNFRSF8	-1.69664	3.24379e-21	1.29438e-19
IGLV3-27	-3.09579	4.65003e-21	1.83221e-19
FCN1	-2.39298	5.21216e-21	2.04343e-19
CXCR2P1	-3.67645	5.35715e-21	2.09503e-19
SH2D2A	-1.75375	5.77187e-21	2.24601e-19
IGKV3D-20	-2.70297	7.02451e-21	2.70659e-19
IGKV4-1	-2.98396	7.2107e-21	2.76475e-19
SOCS1	-1.56764	1.22619e-20	4.60026e-19
ACKR1	-1.93956	1.61286e-20	6.00782e-19
CD300LB	-1.95357	1.84447e-20	6.82193e-19
SEL1L3	-1.51905	1.92608e-20	7.07373e-19
IGLV3-25	-2.92543	2.6262e-20	9.60001e-19
IGLV1-51	-2.40027	2.66255e-20	9.71024e-19
IGHM	-2.63238	2.84959e-20	1.03683e-18
HLA-DQA1	-1.76718	3.06206e-20	1.10899e-18
IGKV1-27	-2.99131	3.17807e-20	1.14835e-18
IGHG4	-3.24866	3.31253e-20	1.19145e-18
IGHV3-7	-2.61075	3.59627e-20	1.2876e-18
GBP1P1	-1.83085	4.61202e-20	1.62896e-18
IGKV1-17	-3.30116	4.94668e-20	1.74323e-18
MS4A1	-3.13651	5.13877e-20	1.7988e-18
IGHV3-53	-3.14371	7.31554e-20	2.5325e-18
AC004687.1	-2.02957	9.13545e-20	3.14171e-18
CTSW	-2.00387	9.38461e-20	3.22034e-18
RAB3C	-1.9357	1.09335e-19	3.7355e-18
NCF1C	-1.7904	1.14777e-19	3.90442e-18
GPBAR1	-1.84616	1.39234e-19	4.70573e-18
PRKCQ-AS1	-1.59511	1.61441e-19	5.43286e-18
IGHV1-18	-3.19586	1.74489e-19	5.85939e-18
IGHV1-69	-3.22815	2.26583e-19	7.52814e-18
IGHV6-1	-3.10303	2.52875e-19	8.3486e-18
C1QB	-1.61565	2.8185e-19	9.24679e-18
HNRNPA1P21	-2.53153	3.14664e-19	1.03018e-17
BCL2A1	-1.93179	3.84566e-19	1.24603e-17
IGHV3-21	-2.85337	4.00818e-19	1.29383e-17
NCF1B	-1.72319	4.11084e-19	1.32374e-17
HLA-DQB1	-1.6538	4.85154e-19	1.55905e-17
GBP1	-1.59177	5.64875e-19	1.81153e-17
CARMIL2	-1.93749	5.87269e-19	1.87567e-17
ZNF683	-2.02396	7.35953e-19	2.32218e-17
VPS50	1.75896	1.09107e-18	3.41521e-17
PRG4	-2.59	1.17871e-18	3.66758e-17
GZMH	-1.7712	1.18444e-18	3.67809e-17
IGLL5	-2.28763	1.29369e-18	3.99364e-17
MS4A4A	-1.54571	1.57692e-18	4.84888e-17
IGHG3	-2.94013	1.75698e-18	5.38144e-17
SIGLEC1	-1.68689	1.93853e-18	5.9144e-17
SHISAL2A	-1.75617	2.14334e-18	6.52659e-17
PTGDS	-2.11641	2.47256e-18	7.49995e-17
IGHV3-11	-2.811	2.76368e-18	8.31862e-17
CCL2	-1.55993	2.77159e-18	8.32645e-17
FCRL6	-1.7342	2.84202e-18	8.52171e-17
IGHV3-15	-2.71277	2.99997e-18	8.97815e-17
ABI3BP	-1.64431	3.64349e-18	1.08833e-16
IGKV2-30	-2.57105	3.7033e-18	1.102e-16
WNT10A	-1.6249	3.80512e-18	1.12801e-16
IGLV3-21	-2.88853	3.95345e-18	1.16977e-16
AC110995.1	-1.61518	4.67192e-18	1.372e-16
TRDC	-2.00306	4.95861e-18	1.45347e-16
IGLV1-47	-2.72796	5.24258e-18	1.53099e-16
TDO2	-2.80773	5.25713e-18	1.53238e-16
DNAJC5B	-2.2697	5.44013e-18	1.58279e-16
IGHV4-34	-3.22137	5.7673e-18	1.67177e-16
ADGRG5	-1.57417	6.01537e-18	1.74046e-16
IGLV3-1	-2.79396	6.19576e-18	1.78935e-16
AC147651.4	-1.52182	7.63254e-18	2.19621e-16
SELP	-1.64537	1.01718e-17	2.91084e-16
IGHV3-48	-2.76368	1.04068e-17	2.97267e-16
IGKV2D-29	-2.98268	1.15565e-17	3.29508e-16
COL4A4	-1.83926	1.16399e-17	3.31284e-16
FCMR	-1.73901	1.20067e-17	3.41103e-16
IGHV3-23	-2.59398	1.35191e-17	3.81308e-16
IGLV1-40	-2.84871	1.35747e-17	3.82188e-16
ANKRD36BP2	-1.86021	1.68607e-17	4.73005e-16
IGHV1-24	-3.12683	1.78902e-17	5.00991e-16
ADAMDEC1	-2.53246	2.7347e-17	7.5636e-16
CPNE5	-1.61586	2.80619e-17	7.74765e-16
IGLV1-44	-2.68737	2.96161e-17	8.16237e-16
CD163	-1.68693	3.49221e-17	9.55757e-16
IGHV4-59	-2.88799	3.71355e-17	1.01104e-15
FOLR2	-1.58776	4.2129e-17	1.13908e-15
CD300E	-1.7945	4.54608e-17	1.22494e-15
IGKV1-12	-2.87649	4.68674e-17	1.26068e-15
IGHGP	-3.18129	5.67001e-17	1.51477e-15
WNT11	2.35927	5.95113e-17	1.58179e-15
BAALC	-1.93211	7.33514e-17	1.94307e-15
BHMT2	-1.51572	1.03621e-16	2.73107e-15
IGKV1-39	-3.34332	1.12322e-16	2.95542e-15
SCML4	-1.7893	1.23438e-16	3.24246e-15
IGLV6-57	-2.63504	1.45909e-16	3.81357e-15
IGLV2-14	-2.28191	1.5696e-16	4.08879e-15
PLA2G2A	-3.28103	1.68579e-16	4.36968e-15
WFDC21P	-2.21118	1.79344e-16	4.64106e-15
RNASE1	-1.51517	2.79487e-16	7.14995e-15
IGHV5-51	-2.83789	3.59468e-16	9.09223e-15
IGHV2-70D	-3.13979	3.65727e-16	9.23564e-15
IGKV3-15	-2.98423	4.60734e-16	1.15789e-14
IGHV3-49	-2.5911	5.80331e-16	1.45612e-14
P2RX1	-1.58307	7.83735e-16	1.95398e-14
CD80	-1.63671	7.90582e-16	1.96404e-14
LONRF2	1.70233	7.90634e-16	1.96404e-14
TACR1	-1.70137	9.07617e-16	2.24146e-14
IGHV3-13	-2.37612	1.06941e-15	2.61629e-14
DERL3	-1.6078	1.08686e-15	2.65073e-14
IGLV2-23	-2.45871	1.39653e-15	3.39542e-14
IGHG2	-2.59077	1.40721e-15	3.41607e-14
IGHV3-73	-2.94197	1.42165e-15	3.44579e-14
CLEC12A	-1.51208	1.47511e-15	3.56435e-14
IGHV3-20	-3.27529	1.57983e-15	3.81151e-14
IGKV2-24	-2.48829	1.9473e-15	4.65512e-14
IGLV7-43	-2.24193	2.56514e-15	6.07652e-14
CNR1	-1.62675	2.87385e-15	6.76693e-14
FMO3	-1.56877	3.6969e-15	8.60161e-14
FMO5	1.64387	4.68134e-15	1.07643e-13
P2RY10	-1.92282	5.77565e-15	1.31839e-13
CYP4F22	2.60662	5.8041e-15	1.32296e-13
CCL22	-1.65294	6.44467e-15	1.46472e-13
TMEM150B	-1.79797	7.18795e-15	1.62423e-13
IGKV2-28	-3.00865	1.04865e-14	2.34927e-13
PDE6G	-1.52995	1.08035e-14	2.41339e-13
SLC16A6	2.26893	1.24621e-14	2.76033e-13
AOC3	-1.61285	1.3059e-14	2.88439e-13
IGLC2	-2.42168	1.89471e-14	4.14404e-13
CLUL1	1.68349	1.90165e-14	4.14766e-13
IGLV4-69	-2.58905	2.30881e-14	5.00785e-13
MYBPC1	3.70214	2.55483e-14	5.53381e-13
FDCSP	-2.91712	3.67718e-14	7.86705e-13
CCL8	-1.82033	6.5574e-14	1.36756e-12
CCL13	-2.27194	8.21997e-14	1.69613e-12
OASL	-1.88154	9.68692e-14	1.98316e-12
BCL11B	-1.55076	1.36494e-13	2.74776e-12
IGHD	-2.96243	1.47513e-13	2.96197e-12
IGHV3-72	-2.38178	1.55372e-13	3.11578e-12
IGKV1-6	-2.41264	1.60617e-13	3.20865e-12
IL1R2	-1.50351	1.8906e-13	3.76249e-12
SLITRK6	2.73475	1.91835e-13	3.81288e-12
IGHV3-43	-2.56036	2.69552e-13	5.27731e-12
THBS4	-1.5933	2.716e-13	5.30416e-12
IGLV3-19	-2.38957	3.80389e-13	7.30143e-12
HLA-DQB2	-1.72079	4.18282e-13	8.00206e-12
G0S2	-2.16165	4.63511e-13	8.82133e-12
IL2RA	-1.68278	6.56335e-13	1.23265e-11
AKR1C1	-1.65311	7.2624e-13	1.35421e-11
IGLV7-46	-2.32884	9.33357e-13	1.73013e-11
IGKV1-8	-2.41204	1.04754e-12	1.93265e-11
JSRP1	-1.90746	1.10421e-12	2.03003e-11
CD22	-1.62763	1.26767e-12	2.31428e-11
GALNT5	2.01716	1.4254e-12	2.59618e-11
RSAD2	-1.81526	1.60901e-12	2.90697e-11
IGHV1-2	-2.89044	2.14361e-12	3.83308e-11
CLEC4E	-1.65331	2.1668e-12	3.87013e-11
CEACAM21	-1.53927	2.2708e-12	4.04667e-11
PLIN4	-2.29854	2.61079e-12	4.62104e-11
DHRS9	-2.11524	2.93716e-12	5.15216e-11
IGLV2-11	-2.0348	2.94043e-12	5.15216e-11
OR2I1P	-2.00926	3.01564e-12	5.26628e-11
SIRPB1	-1.59397	3.86623e-12	6.67734e-11
IGHV2-5	-2.37705	3.98126e-12	6.86089e-11
BARX2	1.62251	4.00965e-12	6.90223e-11
PSD3	1.53935	5.82997e-12	9.83071e-11
IGLV2-18	-2.03824	6.92715e-12	1.15936e-10
GLDC	-2.51079	7.84705e-12	1.30496e-10
SGK3	1.57533	8.19421e-12	1.35123e-10
IGLV1-36	-2.36545	1.05488e-11	1.72499e-10
PLA2G7	-1.61737	1.15096e-11	1.87624e-10
IGHV4-31	-2.9921	1.20964e-11	1.96339e-10
IGHA1	-1.88384	1.85301e-11	2.95015e-10
FOXI1	2.21635	2.05608e-11	3.25035e-10
TMEM156	-1.5144	2.52064e-11	3.94104e-10
IGLV5-45	-2.09308	2.93498e-11	4.54753e-10
GPX3	-1.60604	3.03412e-11	4.69241e-10
JCHAIN	-1.6663	3.15732e-11	4.87814e-10
PCOLCE2	-1.98105	4.5827e-11	6.9235e-10
KLHDC7B	-1.97016	5.27199e-11	7.91152e-10
S100A8	-3.02084	5.90645e-11	8.80466e-10
HLA-DQA2	-1.80614	6.06554e-11	9.02465e-10
IL10	-1.54181	6.17793e-11	9.17446e-10
IGLV3-10	-2.21467	6.31648e-11	9.37134e-10
TMPRSS4	-2.91071	6.49892e-11	9.6329e-10
KLB	-1.71123	7.45841e-11	1.10031e-09
LIPE	-1.64915	9.01206e-11	1.31467e-09
IGHV3-74	-1.78683	1.19224e-10	1.70746e-09
JAKMIP1	-1.58738	1.82889e-10	2.5562e-09
ITGAD	-1.67167	1.85528e-10	2.58618e-09
RBP4	-2.13276	1.9833e-10	2.75973e-09
IGHV3-33	-2.43956	1.98909e-10	2.76301e-09
CTSG	-1.68418	2.0319e-10	2.81736e-09
SLC7A2	1.81888	2.1915e-10	3.01465e-09
SLC14A1	1.84701	2.19881e-10	3.01942e-09
HLA-DRB6	-1.81279	2.6855e-10	3.63052e-09
IGKV1-9	-2.1578	2.9733e-10	3.99548e-09
GPD1	-2.20438	3.11838e-10	4.17612e-09
C7	-1.59941	3.66202e-10	4.87502e-09
CDC6	-1.59129	4.02445e-10	5.33487e-09
CIDEC	-2.46458	4.04269e-10	5.35452e-09
IGLC7	-2.54014	5.17036e-10	6.72876e-09
PLIN1	-2.0984	5.38707e-10	6.96455e-09
ATP1A3	-1.83649	6.65177e-10	8.44641e-09
SELE	-1.50116	6.98776e-10	8.83726e-09
U62317.2	-1.56913	8.39556e-10	1.05412e-08
LILRB5	-1.55835	1.32256e-09	1.59665e-08
IGHV1-3	-2.19784	1.71933e-09	2.0382e-08
CCDC151	1.61367	2.14187e-09	2.49951e-08
MT-TQ	-1.99166	2.88127e-09	3.29331e-08
UTS2	-1.6924	3.83006e-09	4.26887e-08
HSPB7	-1.53642	4.43268e-09	4.87812e-08
KCNIP2	-1.63338	4.85147e-09	5.3018e-08
RUFY4	-1.60932	4.86833e-09	5.31651e-08
PIP	2.36012	5.09267e-09	5.53836e-08
AL365181.3	2.04319	5.16631e-09	5.61455e-08
SLC19A3	-1.91957	7.97754e-09	8.36815e-08
UNC13A	-1.62529	1.04374e-08	1.07826e-07
SOX11	-2.38429	1.06282e-08	1.0958e-07
TIMP4	-1.52226	1.64403e-08	1.63902e-07
HSPB6	-1.51641	1.99903e-08	1.9587e-07
GDF9	-1.83387	2.16047e-08	2.10307e-07
MRPS30-DT	2.1366	2.17946e-08	2.12024e-07
IGHA2	-1.76013	2.66188e-08	2.54689e-07
LPAR3	1.89355	3.36686e-08	3.1503e-07
IGLV3-9	-1.99843	3.54274e-08	3.30305e-07
ADIPOQ	-2.28013	3.84809e-08	3.55602e-07
CAPN8	1.54069	3.87525e-08	3.57901e-07
NAT1	1.80523	4.85824e-08	4.41872e-07
DCSTAMP	-1.56583	5.52521e-08	4.95688e-07
IGLV8-61	-2.10117	8.32874e-08	7.20415e-07
NEK10	1.70285	8.32595e-08	7.20415e-07
HMCN2	-1.53406	8.51474e-08	7.3382e-07
GLYATL2	-2.44533	1.01549e-07	8.65486e-07
LINC01238	1.68733	1.05208e-07	8.95207e-07
LCN2	-1.91844	1.59136e-07	1.30385e-06
ABCC2	-1.65102	1.60293e-07	1.31196e-06
MT-TM	-1.51349	2.07042e-07	1.65317e-06
ADH1B	-1.65165	2.57983e-07	2.02893e-06
DES	-1.70029	4.19336e-07	3.157e-06
VSTM2L	-1.6427	4.24435e-07	3.19079e-06
SLC1A1	1.63485	7.46304e-07	5.33921e-06
TAT	2.3441	8.35693e-07	5.91663e-06
FAM83A	-1.96522	1.36732e-06	9.27837e-06
RF00100	1.7875	1.83202e-06	1.20764e-05
SAA2	-1.64448	1.92829e-06	1.26419e-05
PEG10	1.73994	3.75332e-06	2.31913e-05
RIMS4	-1.74895	5.09511e-06	3.06136e-05
PTHLH	1.75205	5.17416e-06	3.10291e-05
FABP4	-1.61762	6.34567e-06	3.74672e-05
MMP13	1.78199	1.43505e-05	7.82766e-05
IGLV10-54	-1.71771	3.27211e-05	0.000163054
IBSP	-1.73523	4.19173e-05	0.000202623
TFPI2	1.61684	0.000100685	0.00044315
CLIC6	1.57564	0.000223969	0.000904761
S100A9	-1.52752	0.000319726	0.0012286
PI15	1.50654	0.00102869	0.00343815

## Sheet: clust2vs5
Supplementary Table 1G Differential expression analysis of MyBrCa Cluster 2 vs Cluster 5
Genes	log2 fold change	p value	BH adjusted p value
RPL10AP6	4.75687	2.68789e-37	4.21515e-33
AC007969.1	4.17981	4.66465e-35	3.65755e-31
FTLP3	5.80694	1.14057e-33	5.96216e-30
GPX1P1	3.38616	2.12246e-33	8.3211e-30
SNRPGP10	3.01909	6.52635e-33	2.04692e-29
AC073861.1	4.59834	3.20173e-32	8.36825e-29
RPL15P3	4.56164	2.83987e-31	6.36211e-28
RPL26P19	5.3791	1.8035e-30	3.53531e-27
AC099336.2	3.29542	3.52882e-30	6.14878e-27
AC004453.1	5.01234	5.04607e-30	7.91324e-27
RPL7P1	5.07091	6.97965e-30	9.95044e-27
RPL18AP3	4.45517	1.91162e-29	2.49816e-26
EEF1A1P5	4.79855	4.6736e-29	5.6378e-26
AC016739.1	4.88543	5.46156e-29	6.11773e-26
AC136632.1	4.52062	5.81141e-28	6.07563e-25
RPL7AP6	4.64089	4.80533e-27	4.70982e-24
RPS11P5	4.917	7.79651e-27	7.19205e-24
AC005912.1	3.89209	1.36719e-26	1.19113e-23
RPL7P9	3.53403	8.95177e-26	7.38851e-23
RPL3P4	3.66195	1.62004e-25	1.27028e-22
PTMAP2	4.38169	1.83438e-25	1.36984e-22
RPL22P1	4.26686	5.2871e-25	3.76874e-22
PTMAP5	3.84662	8.72768e-25	5.95076e-22
RPL10P9	4.06617	1.90705e-24	1.2461e-21
RPL13AP25	2.54616	4.0691e-24	2.55246e-21
AP001324.1	3.8249	5.24436e-24	3.16315e-21
AC016596.2	2.11614	1.76725e-23	9.89788e-21
HNRNPA1P48	3.59068	1.7336e-23	9.89788e-21
AC034236.1	3.7254	1.98096e-23	1.07122e-20
AC026403.1	2.92769	8.97077e-23	4.68932e-20
RPL13AP5	4.16073	1.03501e-22	5.23581e-20
HNRNPA3P6	3.93232	1.21231e-22	5.94107e-20
TPI1P1	4.3134	2.54149e-22	1.20775e-19
RPL4P4	3.90176	6.31234e-22	2.91147e-19
FTH1P20	3.21412	1.141e-21	5.11232e-19
RPL7AP50	3.32824	1.43907e-21	6.26874e-19
RPL21P16	2.55669	1.66918e-21	7.07461e-19
RPL23AP42	3.57953	2.2855e-21	9.43188e-19
RPL39P3	3.78621	3.4806e-21	1.39956e-18
RPL13P12	3.07361	2.18631e-20	8.57142e-18
RPL6P27	2.92379	5.66167e-20	2.16056e-17
PSMC1P1	3.39012	5.78649e-20	2.16056e-17
EIF2S2P4	3.27274	8.84865e-19	3.22708e-16
TECRP1	3.57885	1.17485e-18	4.18725e-16
RPS3AP6	3.03078	1.05856e-17	3.68895e-15
EEF1B2P3	3.04038	1.24623e-17	4.24856e-15
RPS23P8	2.93393	1.52155e-17	5.0768e-15
HMGN2P5	1.94107	7.44005e-17	2.43073e-14
RPLP0P6	3.32184	2.13223e-16	6.82401e-14
EIF4EP2	2.73351	2.24475e-16	7.04042e-14
AC010343.1	3.42471	4.02361e-16	1.23722e-13
AC116533.1	2.69992	1.43197e-15	4.3185e-13
RPS27AP16	3.02507	2.02114e-15	5.98028e-13
HSP90AB3P	3.23269	3.25208e-15	9.44429e-13
KRT8P33	2.31823	4.19685e-15	1.19664e-12
RPL10P16	3.16279	4.72475e-15	1.3231e-12
BX679664.3	2.45107	9.64553e-15	2.65371e-12
EIF5AL1	2.86623	9.83557e-15	2.65933e-12
RPL14P1	2.75658	1.50308e-14	3.99515e-12
SRP9P1	2.59072	6.44485e-14	1.68447e-11
COX6A1P2	2.22416	1.30012e-13	3.34237e-11
AC246787.1	2.23827	1.844e-13	4.66413e-11
CORO6	2.41864	3.0204e-13	7.40091e-11
PSME2P2	1.84279	3.57499e-13	8.62507e-11
AC099560.2	2.92664	6.05153e-13	1.43788e-10
PPIAP29	2.53707	7.13203e-13	1.66932e-10
TMSB4XP8	2.31955	8.76936e-13	2.02237e-10
ANXA2P2	2.84705	1.02181e-12	2.32232e-10
AL450405.1	2.67503	2.37168e-12	5.28081e-10
FTH1P8	2.94158	2.39088e-12	5.28081e-10
AC116347.1	2.1029	6.03754e-12	1.31501e-09
AC024293.1	2.31181	8.30722e-12	1.78457e-09
PDIA3P1	2.01709	9.042e-12	1.91617e-09
RAC1P2	2.25257	2.06492e-11	4.31761e-09
AC007318.1	2.34584	2.72784e-11	5.55559e-09
RPS3AP26	2.09816	4.67661e-11	9.40238e-09
RPL24P4	2.55944	5.29971e-11	1.05203e-08
BZW1P2	2.51633	7.01133e-11	1.3744e-08
CAPN6	-2.30936	1.07575e-10	2.0573e-08
ITGB1P1	2.28875	1.54679e-10	2.92251e-08
TMEM183B	2.15576	2.33152e-10	4.35273e-08
NPM1P27	2.30517	3.27161e-10	6.03592e-08
AC115837.1	1.73533	8.01265e-10	1.4443e-07
AC115223.1	1.98079	9.62825e-10	1.7158e-07
UQCRFS1P1	1.63127	1.1895e-09	2.09593e-07
FREM1	-1.5921	1.32185e-09	2.25317e-07
AC098614.1	1.6961	2.13024e-09	3.55388e-07
RNF5P1	1.54474	3.13119e-09	5.16877e-07
NRG2	-1.61292	8.16051e-09	1.29266e-06
EEF1A1P19	1.88126	1.37556e-08	2.11486e-06
RPS15AP1	1.51541	1.55985e-08	2.37491e-06
ENSG00000205246	1.97598	2.27698e-08	3.40072e-06
GLUD2	1.68947	2.59464e-08	3.8386e-06
EEF1DP1	1.89068	2.81343e-08	4.12339e-06
EIF4BP6	1.59353	2.90824e-08	4.22287e-06
AC113935.1	1.97269	3.74477e-08	5.35635e-06
RPS2P5	1.62109	3.97833e-08	5.62055e-06
KRT8P45	1.98253	6.22363e-08	8.7142e-06
FTH1P16	2.09464	7.11977e-08	9.79405e-06
DHFRP1	1.52396	1.20923e-07	1.58027e-05
CPHL1P	2.00331	3.1508e-07	3.89061e-05
LDHAP4	1.5126	3.39285e-07	4.12455e-05
ATP8A2	1.72535	4.40081e-07	5.26821e-05
MUCL1	2.29282	5.16544e-07	6.09056e-05
AL590867.2	1.67116	9.19408e-07	0.000106016
LINC01238	1.64994	1.79736e-06	0.000197106
TCEA1P2	1.74581	2.0675e-06	0.000223603
LTF	1.98927	2.74575e-06	0.000294923
BTF3L4P2	1.53765	3.20439e-06	0.000337257
CYP4Z1	2.05253	1.15627e-05	0.00104813
GP2	1.71449	1.40989e-05	0.00123519
IGKV1-39	1.64996	3.11742e-05	0.00245665
FTH1P2	1.51302	3.23846e-05	0.00253928
CALML5	1.85319	5.35761e-05	0.00392607
CP	1.50914	5.76211e-05	0.00420285
CPB1	2.37025	6.03983e-05	0.0043448
SYT13	1.56443	0.000237166	0.0127809
SCGB1D2	1.56772	0.0019216	0.0561165

## Sheet: clust4vs5
Supplementary Table 1H Differential expression analysis of MyBrCa Cluster 4 vs Cluster 5
Genes	log2 fold change	p value	BH adjusted p value
RPL10AP6	3.0706	4.93172e-22	7.73393e-18
AC007969.1	2.59359	1.65915e-21	1.30094e-17
SNRPGP10	2.48207	5.1709e-21	2.703e-17
GPX1P1	2.58747	3.15216e-20	1.2358e-16
RPL13AP25	2.24518	2.51081e-18	7.87492e-15
AC099336.2	2.2523	8.57075e-18	2.24011e-14
AC016596.2	1.78501	1.48847e-17	3.33459e-14
RPL21P16	2.08662	2.17194e-16	4.25754e-13
RPL15P3	1.68053	3.82802e-15	6.67011e-12
AC073861.1	1.5885	1.49207e-14	2.33987e-11
AC026403.1	1.91129	9.69771e-14	1.38254e-10
NRG2	-2.12987	2.09952e-13	2.74372e-10
RPL3P4	1.74624	3.28977e-13	3.96848e-10
RPL7P9	1.76662	6.8846e-13	7.71173e-10
FTLP3	1.93595	2.3645e-12	2.31751e-09
UNC13A	2.63473	5.15729e-12	4.25948e-09
RPL7AP50	2.02541	6.74333e-12	5.28744e-09
FTH1P20	1.63279	3.07928e-11	2.09954e-08
CPS1	-1.63351	8.55034e-11	5.58694e-08
AP001324.1	1.83485	2.09179e-10	1.26167e-07
AC005912.1	1.58969	3.80331e-10	2.20902e-07
BCHE	2.28143	4.32603e-09	2.05578e-06
NAV3	1.95956	4.86329e-09	2.24312e-06
RPL13P12	1.67681	6.55588e-09	2.85582e-06
CRTAC1	-1.67522	2.54947e-08	8.15933e-06
IGKV1-39	2.36998	3.12091e-08	9.78844e-06
CRISP3	2.42989	3.46567e-08	1.06566e-05
PDE1C	-1.50265	4.40631e-08	1.32884e-05
FGFR4	1.92967	1.34863e-07	3.71039e-05
CA2	1.79983	1.60527e-07	4.26676e-05
CST2	1.90674	2.62592e-07	6.75077e-05
EPHA3	1.57662	3.30952e-07	8.10935e-05
RAB3B	1.68369	3.37793e-07	8.14966e-05
SSTR2	1.58225	8.56456e-07	0.000194651
OSR1	-1.53587	1.12011e-06	0.000240625
CORO6	1.64607	1.11989e-06	0.000240625
KCNK3	2.07386	1.29974e-06	0.00026819
PCSK1N	2.04917	1.79272e-06	0.000351418
VSTM2L	1.61231	2.25715e-06	0.000431666
CES3	1.7702	2.46657e-06	0.000460485
SYP	1.57577	2.56332e-06	0.000472917
ANK1	1.96216	2.94411e-06	0.000518759
IGKV2-28	1.92581	3.54465e-06	0.000598094
RELN	-1.58072	4.36874e-06	0.000706294
GNG4	1.78878	5.1062e-06	0.000808843
PSCA	1.87258	5.43735e-06	0.000852685
IGLV4-69	1.73135	1.25788e-05	0.00164384
MUCL1	2.05181	1.41265e-05	0.00178655
ZNF385B	1.80224	1.47853e-05	0.0018549
IGKV3-15	1.58337	2.49599e-05	0.0028781
TFPI2	1.95826	2.95675e-05	0.00327955
IGKV3-11	1.52182	3.05254e-05	0.00334754
FCRLB	1.53462	4.33274e-05	0.00435552
STUM	-1.6523	5.3744e-05	0.00520255
IGHV1-18	1.60232	6.60763e-05	0.0060597
PIP	1.72864	0.000532523	0.0254604
MYBPC1	-1.54336	0.0075176	0.116724

## Sheet: clust4vs7
Supplementary Table 1I Differential expression analysis of MyBrCa Cluster 4 vs Cluster 7
Genes	log2 fold change	p value	BH adjusted p value
AC007969.1	2.85397	9.90241e-45	1.17189e-40
RPL10AP6	3.35779	1.49456e-44	1.17189e-40
SNRPGP10	2.61597	1.13317e-40	4.44259e-37
GPX1P1	2.85914	1.07146e-40	4.44259e-37
AC099336.2	2.58885	2.23009e-38	6.99445e-35
RPL13AP25	2.52022	9.42816e-38	2.46421e-34
RPL15P3	2.63596	1.2934e-37	2.8976e-34
AC016596.2	2.05755	9.93609e-37	1.94772e-33
AC073861.1	2.20787	7.95115e-35	1.38544e-31
RPL21P16	2.31269	6.12264e-32	9.60152e-29
RPL3P4	2.34827	3.62307e-30	5.16518e-27
RPL7P9	2.20113	4.08972e-28	5.34459e-25
AC026403.1	2.10302	1.12738e-27	1.35997e-24
RPL18AP3	1.84644	6.80871e-26	7.62673e-23
AC005912.1	2.26751	9.06441e-24	9.47654e-21
RPL7AP50	2.29868	4.31464e-22	4.22889e-19
AP001324.1	2.28744	8.91815e-21	7.76969e-18
RPL6P27	1.73415	1.46541e-20	1.2095e-17
FTH1P20	1.8341	3.6405e-20	2.85451e-17
KRT8P33	1.69907	2.81998e-17	1.76892e-14
FTLP3	1.62364	6.89048e-15	3.85916e-12
RPL13P12	1.75237	3.08014e-14	1.61009e-11
CA2	1.76385	2.76398e-11	9.22229e-09
ZNF385B	2.21396	2.97422e-11	9.71702e-09
UNC13A	2.17115	2.14786e-10	6.60447e-08
IGKV3-15	1.79207	8.14372e-08	1.77375e-05
GNG4	1.60254	1.98543e-07	3.89893e-05
IGKV1-39	1.89872	3.19253e-07	5.99042e-05
IGKV2-28	1.57237	1.35405e-05	0.00124177
IGKV1D-16	1.52302	1.63979e-05	0.00142191
