# Supplementary material for: Clustering of HR + /HER2− breast cancer in an Asian cohort is driven by immune phenotypes
Source: Breast Cancer Res. 2024 Apr 22;26:67. doi: 10.1186/s13058-024-01826-5 (PMC11035138; doi:10.1186/s13058-024-01826-5)
Supplement: Supplementary file 4 — Additional file 4. Supplementary Table S3. [file 13058_2024_1826_MOESM4_ESM.xlsx]

## Sheet: STable3a
	Supplementary Table 3a. Prevalence of ER positivity in Clusters 2, 4, 5 and 7.
		Cluster 2	Cluster 4	Cluster 5	Cluster 7
	ER Negative (%)	15 (7.0)	4 (2.4)	1 (2.9)	13 (21.3)
	ER Positive (%)	198 (93.0)	160 (97.6)	34 (97.1)	48 (78.7)

## Sheet: STable3b
	Supplementary Table 3b. Prevalence of PAM50 molecular subtypes in Clusters 2, 4, 5 and 7.
		Cluster 2	Cluster 4	Cluster 5	Cluster 7
	Basal (%)	0 (0)	0 (0)	0 (0)	7 (11.5)
	Her2 (%)	18 (8.3)	0 (0)	0 (0)	2 (3.3)
	LumA (%)	124 (57.4)	93 (56.4)	39 (97.5)	37 (60.7)
	LumB (%)	70 (32.4)	70 (42.4)	0 (0)	5 (8.2)
	Normal (%)	4 (1.9)	2 (1.2)	1 (2.5)	10 (16.4)
